# Supplementary material for: Stretching the truth: length data highlight falsification of Japanese sperm whale catch statistics in the Southern Hemisphere
Source: R Soc Open Sci. 2016 Sep 14;3(9):160506. doi: 10.1098/rsos.160506 (PMC5043332; doi:10.1098/rsos.160506)
Supplement: Yuri Dolgorukiy sperm whale data.xlsx Soviet catch data used in this paper. [file rsos160506supp1.xlsx]

## Sheet: SovietPm
day	month	year	species	latdeg	latmin	latdec	latns	londeg	lonmin	londec	lonew	sex	length
29	10	60	Pmac	23	30	0	N	17	45	0	W	M	107
30	10	60	Pmac	20	30	0	N	18	36	0	W	M	98
30	10	60	Pmac	20	30	0	N	18	36	0	W	M	99
30	10	60	Pmac	20	22	0	N	18	24	4	W	M	112
30	10	60	Pmac	20	6	0	N	18	36	0	W	F	86
30	10	60	Pmac	20	20	0	N	18	35	0	W	F	86
30	10	60	Pmac	20	3	0	N	18	30	0	W	F	88
30	10	60	Pmac	20	20	0	N	18	35	0	W	F	95
30	10	60	Pmac	20	28	5	N	18	27	3	W	F	96
30	10	60	Pmac	20	25	2	N	18	25	3	W	F	96
30	10	60	Pmac	20	18	0	N	18	7	0	W	F	97
30	10	60	Pmac	20	27	0	N	18	27	5	W	F	98
30	10	60	Pmac	20	10	0	N	18	45	0	W	F	98
30	10	60	Pmac	20	7	0	N	18	46	0	W	F	98
30	10	60	Pmac	20	18	0	N	18	31	0	W	F	99
30	10	60	Pmac	20	18	0	N	18	32	0	W	F	99
30	10	60	Pmac	20	6	0	N	18	26	0	W	F	102
30	10	60	Pmac	20	8	0	N	18	22	0	W	F	110
2	11	60	Pmac	7	41	0	N	18	12	0	W	F	44
2	11	60	Pmac	8	0	0	N	18	8	0	W	F	86
2	11	60	Pmac	7	10	0	N	17	46	0	W	F	91
2	11	60	Pmac	7	30	0	N	18	3	0	W	F	95
2	11	60	Pmac	7	41	0	N	18	12	0	W	F	95
2	11	60	Pmac	7	10	0	N	17	46	0	W	F	100
9	11	60	Pmac	23	5	5	S	16	30	0	W	M	75
9	11	60	Pmac	23	49	6	S	16	31	5	W	M	93
9	11	60	Pmac	23	49	6	S	16	31	5	W	M	98
9	11	60	Pmac	23	49	0	S	16	31	0	W	M	101
9	11	60	Pmac	23	49	6	S	16	31	5	W	M	104
9	11	60	Pmac	23	49	6	S	16	31	5	W	M	155
9	11	60	Pmac	22	58	0	S	16	18	0	W	F	73
9	11	60	Pmac	23	49	6	S	16	31	5	W	F	85
9	11	60	Pmac	22	23	0	S	16	27	0	W	F	88
9	11	60	Pmac	22	23	0	S	16	27	0	W	F	88
9	11	60	Pmac	23	49	0	S	16	31	0	W	F	89
9	11	60	Pmac	23	49	0	S	16	31	0	W	F	90
9	11	60	Pmac	22	23	0	S	16	27	0	W	F	90
9	11	60	Pmac	21	59	0	S	16	37	0	W	F	94
9	11	60	Pmac	22	58	0	S	16	19	5	W	F	95
9	11	60	Pmac	22	21	5	S	16	25	7	W	F	95
9	11	60	Pmac	22	23	0	S	16	27	0	W	F	97
9	11	60	Pmac	22	58	0	S	16	19	8	W	F	97
9	11	60	Pmac	23	3	0	S	16	33	5	W	F	98
9	11	60	Pmac	22	22	4	S	16	25	2	W	F	101
9	11	60	Pmac	22	21	5	S	16	25	7	W	F	102
9	11	60	Pmac	22	35	2	S	16	14	7	W	F	103
9	11	60	Pmac	23	3	0	S	16	33	5	W	F	107
11	11	60	Pmac	32	3	0	S	16	29	0	W	M	155
11	11	60	Pmac	32	9	0	S	16	39	0	W	F	88
11	11	60	Pmac	32	15	0	S	16	35	0	W	F	91
11	11	60	Pmac	31	46	0	S	16	43	0	W	F	93
11	11	60	Pmac	32	17	0	S	16	35	0	W	F	93
11	11	60	Pmac	32	10	0	S	16	38	0	W	F	93
11	11	60	Pmac	31	45	0	S	16	44	0	W	F	97
11	11	60	Pmac	31	50	0	S	16	40	0	W	F	97
11	11	60	Pmac	31	52	0	S	16	41	0	W	F	99
11	11	60	Pmac	32	3	7	S	16	29	3	W	F	100
11	11	60	Pmac	31	45	0	S	16	43	0	W	F	101
11	11	60	Pmac	31	44	0	S	16	44	0	W	F	102
11	11	60	Pmac	31	46	0	S	16	43	0	W	F	102
11	11	60	Pmac	31	47	0	S	16	42	0	W	F	102
11	11	60	Pmac	32	9	0	S	16	38	0	W	F	104
11	11	60	Pmac	31	44	0	S	16	44	0	W	F	105
11	11	60	Pmac	31	55	0	S	16	45	0	W	F	110
11	11	60	Pmac	32	17	0	S	16	33	0	W	F	112
11	11	60	Pmac	32	13	0	S	16	38	0	W	F	113
11	11	60	Pmac	31	46	0	S	16	41	0	W	F	118
12	11	60	Pmac	36	25	7	S	16	49	8	W	M	120
12	11	60	Pmac	36	26	9	S	16	51	3	W	M	122
12	11	60	Pmac	36	3	0	S	16	54	0	W	M	122
12	11	60	Pmac	35	57	9	S	16	55	4	W	M	122
12	11	60	Pmac	35	58	2	S	16	56	0	W	M	123
12	11	60	Pmac	36	3	0	S	16	54	0	W	M	123
12	11	60	Pmac	35	53	0	S	16	54	0	W	M	124
12	11	60	Pmac	32	0	0	S	16	40	0	W	M	125
12	11	60	Pmac	36	26	5	S	16	51	6	W	M	125
12	11	60	Pmac	39	33	0	S	16	34	0	W	M	126
12	11	60	Pmac	39	31	0	S	16	34	0	W	M	126
12	11	60	Pmac	35	56	0	S	16	45	0	W	M	126
12	11	60	Pmac	32	0	0	S	16	40	0	W	M	127
12	11	60	Pmac	36	26	0	S	16	51	0	W	M	128
12	11	60	Pmac	35	58	0	S	16	43	0	W	M	128
12	11	60	Pmac	39	31	0	S	16	34	0	W	M	129
12	11	60	Pmac	37	22	0	S	16	13	0	W	M	131
12	11	60	Pmac	32	0	0	S	16	40	0	W	M	132
12	11	60	Pmac	39	20	0	S	16	25	0	W	M	132
12	11	60	Pmac	36	57	0	S	16	14	0	W	M	134
12	11	60	Pmac	39	33	0	S	16	34	0	W	M	135
12	11	60	Pmac	39	30	0	S	16	34	0	W	M	135
12	11	60	Pmac	39	31	0	S	16	34	0	W	M	137
12	11	60	Pmac	39	31	0	S	16	34	0	W	M	139
12	11	60	Pmac	39	32	0	S	16	34	0	W	M	140
12	11	60	Pmac	39	20	0	S	16	25	0	W	M	145
12	11	60	Pmac	39	7	0	S	15	51	5	W	M	155
12	11	60	Pmac	38	21	0	S	18	24	0	W	F	96
13	11	60	Pmac	39	17	8	S	17	19	7	W	M	140
13	11	60	Pmac	39	8	5	S	17	14	2	W	M	149
13	11	60	Pmac	39	19	0	S	17	8	5	W	M	150
13	11	60	Pmac	39	14	3	S	17	19	7	W	M	155
21	11	60	Pmac	54	27	0	S	15	29	0	E	M	128
28	11	60	Pmac	56	45	0	S	40	16	0	E	M	145
28	11	60	Pmac	56	45	8	S	40	2	5	E	M	151
28	11	60	Pmac	56	46	0	S	40	16	0	E	M	154
2	12	60	Pmac	57	35	7	S	51	42	0	E	M	140
3	12	60	Pmac	58	10	0	S	51	8	0	E	M	137
3	12	60	Pmac	58	20	0	S	51	4	0	E	M	138
3	12	60	Pmac	57	55	0	S	50	37	0	E	M	150
4	12	60	Pmac	57	20	0	S	54	30	0	E	M	132
5	12	60	Pmac	56	20	0	S	58	40	0	E	M	140
5	12	60	Pmac	58	23	0	S	63	57	0	E	M	158
6	12	60	Pmac	58	52	0	S	67	55	0	E	M	122
10	12	60	Pmac	58	32	6	S	99	12	4	E	M	133
10	12	60	Pmac	58	32	6	S	99	12	5	E	M	133
10	12	60	Pmac	58	32	6	S	99	12	5	E	M	135
10	12	60	Pmac	58	32	4	S	99	12	4	E	M	137
2	1	61	Pmac	64	48	0	S	171	5	0	E	M	140
5	1	61	Pmac	66	9	0	S	166	35	0	E	M	158
11	1	61	Pmac	62	44	0	S	163	19	0	E	M	138
16	1	61	Pmac	64	37	0	S	159	21	0	E	M	156
17	1	61	Pmac	64	48	0	S	161	20	0	E	M	141
20	1	61	Pmac	65	0	0	S	163	1	0	E	M	137
20	1	61	Pmac	65	7	0	S	161	21	0	E	M	142
20	1	61	Pmac	64	59	0	S	162	48	0	E	M	153
20	1	61	Pmac	64	58	0	S	160	21	0	E	M	155
20	1	61	Pmac	65	6	0	S	161	33	0	E	M	156
29	1	61	Pmac	66	21	0	S	178	23	0	W	M	130
29	1	61	Pmac	66	18	0	S	179	10	0	W	M	136
29	1	61	Pmac	66	23	2	S	179	6	0	W	M	140
29	1	61	Pmac	66	21	0	S	178	23	0	W	M	142
30	1	61	Pmac	69	50	0	S	177	52	0	E	M	139
30	1	61	Pmac	69	40	0	S	177	53	0	E	M	140
30	1	61	Pmac	69	40	0	S	177	54	0	E	M	143
30	1	61	Pmac	69	22	0	S	177	58	0	E	M	148
31	1	61	Pmac	67	41	3	S	177	0	0	W	M	152
2	2	61	Pmac	66	33	0	S	179	34	0	W	M	140
3	2	61	Pmac	65	15	0	S	174	20	0	E	M	112
3	2	61	Pmac	65	2	0	S	174	19	0	E	M	121
4	2	61	Pmac	64	48	0	S	172	44	0	E	M	146
5	2	61	Pmac	63	23	0	S	175	7	0	E	M	123
5	2	61	Pmac	63	23	0	S	175	7	0	E	M	126
5	2	61	Pmac	63	23	5	S	175	7	0	E	M	138
5	2	61	Pmac	65	15	0	S	176	26	0	E	M	146
5	2	61	Pmac	63	47	0	S	177	15	0	E	M	147
6	2	61	Pmac	66	4	5	S	177	12	8	W	M	125
6	2	61	Pmac	66	1	0	S	177	16	0	W	M	130
6	2	61	Pmac	66	5	0	S	177	30	0	W	M	131
6	2	61	Pmac	66	56	0	S	177	12	0	W	M	134
6	2	61	Pmac	66	59	2	S	177	19	0	W	M	136
6	2	61	Pmac	66	54	0	S	177	22	0	W	M	136
6	2	61	Pmac	66	1	0	S	177	16	0	W	M	136
6	2	61	Pmac	66	15	0	S	177	0	0	W	M	137
7	2	61	Pmac	66	41	0	S	176	50	0	W	M	133
7	2	61	Pmac	65	56	0	S	176	4	0	W	M	137
7	2	61	Pmac	66	38	0	S	176	40	0	W	M	143
8	2	61	Pmac	67	9	0	S	169	43	0	W	M	141
8	2	61	Pmac	66	46	0	S	171	42	0	W	M	143
8	2	61	Pmac	66	57	0	S	171	35	0	W	M	145
8	2	61	Pmac	66	58	5	S	170	36	0	W	M	151
8	2	61	Pmac	66	57	0	S	171	35	0	W	M	158
8	2	61	Pmac	67	9	0	S	169	43	0	W	M	162
9	2	61	Pmac	64	40	0	S	179	6	0	E	M	138
9	2	61	Pmac	66	30	0	S	179	20	0	W	M	147
9	2	61	Pmac	66	32	0	S	179	39	0	W	F	93
12	2	61	Pmac	65	0	0	S	166	0	0	E	M	135
12	2	61	Pmac	65	5	0	S	165	35	0	E	M	136
12	2	61	Pmac	64	56	0	S	165	59	0	E	M	142
12	2	61	Pmac	64	59	0	S	165	48	0	E	M	147
12	2	61	Pmac	65	15	0	S	165	10	0	E	M	150
12	2	61	Pmac	65	10	0	S	165	0	0	E	M	150
12	2	61	Pmac	65	2	0	S	165	52	0	E	M	150
12	2	61	Pmac	64	58	0	S	165	40	0	E	M	152
12	2	61	Pmac	65	5	8	S	165	49	5	E	M	155
21	2	61	Pmac	65	50	0	S	163	23	0	E	M	161
23	2	61	Pmac	65	32	0	S	174	3	0	E	M	141
23	2	61	Pmac	65	33	0	S	174	5	0	E	M	142
23	2	61	Pmac	65	32	5	S	174	4	0	E	M	145
23	2	61	Pmac	65	20	0	S	174	17	0	E	M	148
24	2	61	Pmac	69	55	0	S	172	40	0	W	M	132
24	2	61	Pmac	69	55	0	S	172	26	8	E	M	132
24	2	61	Pmac	69	43	2	S	174	30	7	E	M	158
14	3	61	Pmac	65	0	0	S	127	30	7	W	M	149
14	3	61	Pmac	64	56	0	S	126	40	0	W	M	155
14	3	61	Pmac	65	1	0	S	127	2	0	W	M	156
14	3	61	Pmac	64	54	0	S	128	58	0	W	M	157
15	3	61	Pmac	65	3	0	S	125	28	0	W	M	143
15	3	61	Pmac	64	58	0	S	124	59	0	W	M	152
15	3	61	Pmac	65	8	0	S	124	54	0	W	M	152
30	3	61	Pmac	60	41	0	S	56	45	0	W	M	165
5	4	61	Pmac	53	54	0	S	57	15	0	W	M	143
6	4	61	Pmac	53	45	5	S	58	12	3	W	M	130
6	4	61	Pmac	56	0	0	S	59	0	0	W	M	130
6	4	61	Pmac	53	45	0	S	58	12	0	W	M	133
6	4	61	Pmac	53	44	0	S	58	9	0	W	M	136
11	11	61	Pmac	21	53	0	S	11	59	0	E	F	87
11	11	61	Pmac	21	53	8	S	12	0	1	E	F	102
11	11	61	Pmac	21	53	5	S	11	59	4	E	F	106
12	11	61	Pmac	21	22	0	S	12	8	0	E	M	92
12	11	61	Pmac	21	22	0	S	12	8	0	E	F	83
12	11	61	Pmac	21	22	0	S	12	8	0	E	F	94
12	11	61	Pmac	21	22	0	S	12	8	0	E	F	95
12	11	61	Pmac	21	22	0	S	12	8	0	E	F	97
12	11	61	Pmac	21	32	0	S	12	49	0	E	F	108
13	11	61	Pmac	21	15	0	S	12	0	0	E	M	79
13	11	61	Pmac	21	12	0	S	12	17	5	E	M	92
13	11	61	Pmac	21	20	0	S	12	15	6	E	M	98
13	11	61	Pmac	21	32	0	S	11	58	0	E	M	103
13	11	61	Pmac	21	12	0	S	12	17	5	E	M	114
13	11	61	Pmac	21	31	1	S	11	58	0	E	F	80
13	11	61	Pmac	21	10	0	S	12	10	0	E	F	82
13	11	61	Pmac	21	15	0	S	12	0	0	E	F	84
13	11	61	Pmac	21	15	0	S	12	0	0	E	F	84
13	11	61	Pmac	21	0	0	S	12	15	0	E	F	86
13	11	61	Pmac	21	23	5	S	12	15	0	E	F	91
13	11	61	Pmac	21	12	0	S	12	20	0	E	F	92
13	11	61	Pmac	21	32	0	S	11	58	0	E	F	93
13	11	61	Pmac	21	32	0	S	11	58	0	E	F	94
13	11	61	Pmac	21	32	0	S	11	58	0	E	F	94
13	11	61	Pmac	21	32	0	S	11	58	0	E	F	94
13	11	61	Pmac	21	15	0	S	12	0	0	E	F	95
13	11	61	Pmac	21	15	0	S	12	0	0	E	F	97
13	11	61	Pmac	21	3	0	S	12	19	0	E	F	99
13	11	61	Pmac	21	4	0	S	12	20	5	E	F	100
13	11	61	Pmac	21	12	0	S	12	17	5	E	F	100
13	11	61	Pmac	21	23	7	S	12	15	5	E	F	101
13	11	61	Pmac	21	12	0	S	12	17	5	E	F	102
13	11	61	Pmac	21	12	0	S	12	17	5	E	F	105
13	11	61	Pmac	21	5	0	S	12	18	0	E	F	105
13	11	61	Pmac	21	10	0	S	12	16	0	E	F	106
14	11	61	Pmac	21	31	8	S	11	45	3	E	M	88
14	11	61	Pmac	21	22	0	S	12	0	0	E	M	93
14	11	61	Pmac	21	22	0	S	12	0	0	E	M	97
14	11	61	Pmac	22	57	0	S	11	59	0	E	F	70
14	11	61	Pmac	21	51	0	S	12	24	8	E	F	82
14	11	61	Pmac	21	51	0	S	12	25	0	E	F	91
14	11	61	Pmac	21	59	1	S	11	59	0	E	F	91
14	11	61	Pmac	22	58	0	S	11	58	0	E	F	92
14	11	61	Pmac	21	51	0	S	12	24	7	E	F	93
14	11	61	Pmac	21	33	5	S	12	1	0	E	F	95
14	11	61	Pmac	21	55	5	S	11	52	0	E	F	96
14	11	61	Pmac	21	22	0	S	12	0	0	E	F	97
14	11	61	Pmac	22	59	0	S	11	59	0	E	F	98
14	11	61	Pmac	22	3	0	S	12	27	5	E	F	98
14	11	61	Pmac	22	3	1	S	12	27	8	E	F	98
14	11	61	Pmac	21	51	0	S	12	24	5	E	F	98
14	11	61	Pmac	21	54	0	S	11	50	0	E	F	99
14	11	61	Pmac	21	55	0	S	11	51	0	E	F	99
14	11	61	Pmac	21	51	0	S	12	25	0	E	F	100
14	11	61	Pmac	21	31	0	S	11	45	0	E	F	100
14	11	61	Pmac	21	31	6	S	11	45	8	E	F	101
14	11	61	Pmac	21	31	1	S	11	44	0	E	F	102
14	11	61	Pmac	21	54	0	S	11	51	0	E	F	103
14	11	61	Pmac	21	55	0	S	11	59	8	E	F	105
14	11	61	Pmac	21	51	0	S	12	25	0	E	F	105
14	11	61	Pmac	22	0	0	S	12	5	0	E	F	107
14	11	61	Pmac	22	4	6	S	12	26	1	E	F	113
15	11	61	Pmac	21	20	0	S	11	35	0	E	M	94
15	11	61	Pmac	22	12	0	S	12	10	0	E	M	97
15	11	61	Pmac	22	3	0	S	11	47	0	E	M	100
15	11	61	Pmac	21	56	0	S	12	10	0	E	M	151
15	11	61	Pmac	21	56	0	S	12	10	0	E	F	0
15	11	61	Pmac	22	12	0	S	12	10	0	E	F	83
15	11	61	Pmac	22	12	0	S	12	10	0	E	F	84
15	11	61	Pmac	21	20	0	S	11	30	0	E	F	93
15	11	61	Pmac	21	18	0	S	11	32	0	E	F	100
15	11	61	Pmac	22	12	0	S	12	10	0	E	F	102
15	11	61	Pmac	22	3	0	S	11	47	0	E	F	103
15	11	61	Pmac	22	6	0	S	11	54	0	E	F	104
15	11	61	Pmac	21	56	0	S	12	10	0	E	F	108
15	11	61	Pmac	22	3	0	S	11	47	0	E	F	108
15	11	61	Pmac	21	56	0	S	12	10	0	E	F	109
15	11	61	Pmac	21	55	0	S	11	48	0	E	F	110
15	11	61	Pmac	21	52	0	S	11	54	2	E	F	112
16	11	61	Pmac	22	11	5	S	11	18	9	E	M	84
16	11	61	Pmac	21	40	0	S	11	28	0	E	M	90
16	11	61	Pmac	21	57	0	S	12	15	0	E	M	94
16	11	61	Pmac	22	12	7	S	11	19	3	E	M	95
16	11	61	Pmac	21	37	0	S	11	39	8	E	M	96
16	11	61	Pmac	22	10	0	S	11	20	0	E	M	102
16	11	61	Pmac	22	2	0	S	12	19	0	E	M	103
16	11	61	Pmac	22	34	0	S	11	6	0	E	M	104
16	11	61	Pmac	21	40	0	S	11	20	0	E	M	110
16	11	61	Pmac	21	40	0	S	11	28	0	E	M	113
16	11	61	Pmac	21	50	0	S	12	6	0	E	M	114
16	11	61	Pmac	22	13	6	S	11	18	5	E	F	85
16	11	61	Pmac	22	9	4	S	11	21	6	E	F	94
16	11	61	Pmac	21	35	0	S	11	20	0	E	F	95
16	11	61	Pmac	22	2	0	S	12	19	0	E	F	96
16	11	61	Pmac	22	2	0	S	12	19	0	E	F	96
16	11	61	Pmac	22	2	0	S	12	19	0	E	F	96
16	11	61	Pmac	22	2	0	S	12	19	0	E	F	96
16	11	61	Pmac	21	38	0	S	11	23	0	E	F	96
16	11	61	Pmac	22	2	0	S	12	19	0	E	F	97
16	11	61	Pmac	21	38	0	S	11	40	0	E	F	97
16	11	61	Pmac	21	40	0	S	11	50	0	E	F	97
16	11	61	Pmac	21	38	0	S	11	23	0	E	F	98
16	11	61	Pmac	21	47	0	S	12	25	0	E	F	98
16	11	61	Pmac	22	34	0	S	11	6	0	E	F	100
16	11	61	Pmac	22	8	3	S	11	16	4	E	F	100
16	11	61	Pmac	21	32	0	S	11	35	0	E	F	100
16	11	61	Pmac	21	50	0	S	12	6	0	E	F	100
16	11	61	Pmac	21	40	0	S	11	28	0	E	F	103
16	11	61	Pmac	21	50	0	S	12	6	0	E	F	104
16	11	61	Pmac	22	11	5	S	11	21	1	E	F	104
16	11	61	Pmac	21	37	5	S	11	39	0	E	F	104
16	11	61	Pmac	22	10	8	S	12	25	0	E	F	105
16	11	61	Pmac	21	40	0	S	11	20	0	E	F	105
16	11	61	Pmac	22	5	0	S	11	39	0	E	F	105
16	11	61	Pmac	22	11	0	S	11	25	0	E	F	105
16	11	61	Pmac	21	38	0	S	11	40	0	E	F	108
16	11	61	Pmac	21	20	0	S	11	40	0	E	F	108
16	11	61	Pmac	22	34	0	S	11	6	0	E	F	108
16	11	61	Pmac	22	13	0	S	11	18	0	E	F	110
16	11	61	Pmac	22	10	0	S	11	25	0	E	F	110
16	11	61	Pmac	21	47	0	S	12	25	0	E	F	111
16	11	61	Pmac	21	50	0	S	12	6	0	E	F	113
16	11	61	Pmac	21	47	0	S	12	25	0	E	F	114
16	11	61	Pmac	21	40	0	S	11	28	0	E	F	114
16	11	61	Pmac	22	12	5	S	12	24	5	E	F	117
17	11	61	Pmac	21	58	0	S	11	34	0	E	M	96
17	11	61	Pmac	22	42	0	S	12	37	0	E	M	152
17	11	61	Pmac	21	55	0	S	11	30	0	E	F	91
17	11	61	Pmac	21	22	0	S	11	31	0	E	F	92
17	11	61	Pmac	21	24	0	S	10	43	0	E	F	92
17	11	61	Pmac	22	42	0	S	12	37	0	E	F	92
17	11	61	Pmac	21	24	0	S	10	43	0	E	F	94
17	11	61	Pmac	22	35	0	S	12	25	0	E	F	94
17	11	61	Pmac	22	44	0	S	12	24	0	E	F	95
17	11	61	Pmac	21	24	0	S	10	43	0	E	F	99
17	11	61	Pmac	21	24	0	S	10	43	0	E	F	100
17	11	61	Pmac	21	24	0	S	10	43	0	E	F	100
17	11	61	Pmac	21	24	0	S	10	43	0	E	F	100
17	11	61	Pmac	22	43	0	S	12	25	0	E	F	100
17	11	61	Pmac	22	35	0	S	12	25	0	E	F	100
17	11	61	Pmac	21	24	0	S	10	43	0	E	F	100
17	11	61	Pmac	21	22	0	S	11	31	0	E	F	100
17	11	61	Pmac	21	18	9	S	11	31	0	E	F	101
17	11	61	Pmac	21	19	0	S	11	30	0	E	F	102
17	11	61	Pmac	22	40	0	S	11	30	0	E	F	104
17	11	61	Pmac	21	24	0	S	10	43	0	E	F	104
17	11	61	Pmac	21	50	0	S	11	25	0	E	F	104
17	11	61	Pmac	21	24	0	S	10	43	0	E	F	110
17	11	61	Pmac	21	58	0	S	11	34	0	E	F	117
18	11	61	Pmac	24	1	0	S	10	2	0	E	M	80
18	11	61	Pmac	24	1	0	S	10	2	0	E	M	82
18	11	61	Pmac	24	0	0	S	10	15	0	E	M	89
18	11	61	Pmac	26	30	0	S	10	33	0	E	M	103
18	11	61	Pmac	24	57	0	S	12	26	7	E	M	110
18	11	61	Pmac	24	57	0	S	12	27	0	E	M	113
18	11	61	Pmac	24	6	0	S	10	11	0	E	F	74
18	11	61	Pmac	26	23	0	S	10	30	0	E	F	83
18	11	61	Pmac	23	5	0	S	10	5	0	E	F	84
18	11	61	Pmac	23	6	0	S	10	11	0	E	F	88
18	11	61	Pmac	26	26	5	S	10	31	0	E	F	92
18	11	61	Pmac	23	25	5	S	10	48	7	E	F	94
18	11	61	Pmac	24	2	0	S	10	12	0	E	F	94
18	11	61	Pmac	23	47	0	S	10	56	5	E	F	95
18	11	61	Pmac	24	4	0	S	10	5	0	E	F	96
18	11	61	Pmac	23	22	7	S	10	34	8	E	F	96
18	11	61	Pmac	26	34	0	S	10	50	0	E	F	97
18	11	61	Pmac	23	20	0	S	11	0	0	E	F	97
18	11	61	Pmac	23	20	0	S	11	0	0	E	F	99
18	11	61	Pmac	23	50	0	S	10	30	5	E	F	100
18	11	61	Pmac	26	23	0	S	10	30	0	E	F	100
18	11	61	Pmac	26	24	5	S	10	28	0	E	F	102
18	11	61	Pmac	23	23	4	S	10	30	5	E	F	103
18	11	61	Pmac	23	25	0	S	10	48	0	E	F	106
18	11	61	Pmac	23	6	0	S	10	4	0	E	F	107
18	11	61	Pmac	23	6	0	S	10	4	0	E	F	107
18	11	61	Pmac	26	24	0	S	10	29	0	E	F	107
18	11	61	Pmac	23	6	0	S	10	11	0	E	F	108
18	11	61	Pmac	24	2	0	S	10	5	0	E	F	109
18	11	61	Pmac	24	6	0	S	10	11	0	E	F	114
19	11	61	Pmac	26	47	0	S	10	37	0	E	M	70
19	11	61	Pmac	26	30	0	S	10	49	0	E	M	81
19	11	61	Pmac	26	37	5	S	10	48	0	E	M	84
19	11	61	Pmac	26	30	0	S	10	49	0	E	M	85
19	11	61	Pmac	26	34	0	S	10	50	0	E	M	94
19	11	61	Pmac	26	34	0	S	10	50	0	E	M	98
19	11	61	Pmac	26	23	0	S	10	42	0	E	M	100
19	11	61	Pmac	26	20	0	S	10	50	0	E	M	103
19	11	61	Pmac	26	40	0	S	10	38	0	E	M	103
19	11	61	Pmac	26	20	0	S	10	46	0	E	M	104
19	11	61	Pmac	26	14	0	S	10	45	0	E	M	105
19	11	61	Pmac	26	14	0	S	10	39	0	E	M	106
19	11	61	Pmac	26	41	0	S	11	40	0	E	F	60
19	11	61	Pmac	26	43	0	S	10	45	0	E	F	84
19	11	61	Pmac	26	43	0	S	10	35	0	E	F	85
19	11	61	Pmac	26	45	0	S	10	38	0	E	F	86
19	11	61	Pmac	26	43	0	S	10	45	0	E	F	90
19	11	61	Pmac	26	43	0	S	10	45	0	E	F	90
19	11	61	Pmac	26	35	0	S	10	57	0	E	F	90
19	11	61	Pmac	26	17	0	S	10	56	0	E	F	92
19	11	61	Pmac	26	20	0	S	10	50	0	E	F	94
19	11	61	Pmac	26	22	0	S	10	41	0	E	F	94
19	11	61	Pmac	27	46	0	S	11	30	0	E	F	94
19	11	61	Pmac	26	35	0	S	10	55	0	E	F	94
19	11	61	Pmac	26	37	5	S	10	48	0	E	F	95
19	11	61	Pmac	26	20	0	S	10	50	0	E	F	95
19	11	61	Pmac	26	40	0	S	10	40	0	E	F	95
19	11	61	Pmac	26	43	0	S	10	45	0	E	F	98
19	11	61	Pmac	26	23	0	S	10	46	0	E	F	98
19	11	61	Pmac	26	43	0	S	10	45	0	E	F	100
19	11	61	Pmac	26	20	0	S	10	35	0	E	F	100
19	11	61	Pmac	26	40	0	S	10	40	0	E	F	100
19	11	61	Pmac	26	18	0	S	10	46	0	E	F	101
19	11	61	Pmac	26	32	0	S	10	49	0	E	F	102
19	11	61	Pmac	26	24	0	S	10	39	0	E	F	103
19	11	61	Pmac	26	34	0	S	10	50	0	E	F	103
19	11	61	Pmac	26	42	0	S	10	52	0	E	F	103
19	11	61	Pmac	27	54	0	S	11	30	5	E	F	103
19	11	61	Pmac	26	20	0	S	11	6	0	E	F	103
19	11	61	Pmac	26	20	0	S	10	50	0	E	F	103
19	11	61	Pmac	26	21	0	S	10	38	0	E	F	104
19	11	61	Pmac	26	14	0	S	10	45	0	E	F	104
19	11	61	Pmac	26	43	0	S	10	45	0	E	F	104
19	11	61	Pmac	26	37	5	S	10	48	0	E	F	106
19	11	61	Pmac	26	43	0	S	10	45	0	E	F	107
19	11	61	Pmac	26	20	0	S	11	6	0	E	F	108
19	11	61	Pmac	26	23	0	S	10	40	0	E	F	108
19	11	61	Pmac	26	17	0	S	10	56	0	E	F	109
19	11	61	Pmac	26	41	0	S	10	49	0	E	F	110
19	11	61	Pmac	26	17	0	S	10	57	0	E	F	112
19	11	61	Pmac	26	16	0	S	10	46	0	E	F	114
19	11	61	Pmac	26	32	0	S	10	55	0	E	F	114
19	11	61	Pmac	26	40	0	S	10	40	0	E	F	115
19	11	61	Pmac	26	34	0	S	10	49	0	E	F	115
20	11	61	Pmac	27	11	3	S	11	30	7	E	M	94
20	11	61	Pmac	27	46	0	S	11	42	0	E	M	95
20	11	61	Pmac	27	32	0	S	11	22	0	E	M	95
20	11	61	Pmac	27	47	0	S	11	56	0	E	M	107
20	11	61	Pmac	27	35	0	S	11	19	0	E	M	109
20	11	61	Pmac	27	36	0	S	11	33	0	E	M	110
20	11	61	Pmac	27	51	2	S	11	46	5	E	M	117
20	11	61	Pmac	27	42	0	S	11	27	2	E	F	80
20	11	61	Pmac	27	24	0	S	11	35	0	E	F	87
20	11	61	Pmac	27	48	0	S	11	28	2	E	F	88
20	11	61	Pmac	27	38	0	S	11	15	0	E	F	92
20	11	61	Pmac	27	47	0	S	11	34	0	E	F	93
20	11	61	Pmac	27	35	0	S	11	37	0	E	F	94
20	11	61	Pmac	27	25	0	S	11	13	0	E	F	95
20	11	61	Pmac	28	18	8	S	11	9	0	E	F	95
20	11	61	Pmac	27	44	0	S	11	52	0	E	F	95
20	11	61	Pmac	27	42	0	S	11	56	0	E	F	99
20	11	61	Pmac	27	31	0	S	11	36	0	E	F	99
20	11	61	Pmac	27	47	0	S	11	34	0	E	F	101
20	11	61	Pmac	27	35	0	S	11	37	0	E	F	102
20	11	61	Pmac	27	36	0	S	11	32	0	E	F	102
20	11	61	Pmac	27	25	0	S	11	13	0	E	F	103
20	11	61	Pmac	27	47	0	S	11	29	0	E	F	103
20	11	61	Pmac	27	48	0	S	11	28	0	E	F	103
20	11	61	Pmac	27	20	0	S	11	55	0	E	F	104
20	11	61	Pmac	27	35	0	S	11	32	0	E	F	104
20	11	61	Pmac	27	35	2	S	11	19	0	E	F	105
20	11	61	Pmac	27	42	0	S	11	27	0	E	F	107
20	11	61	Pmac	27	25	0	S	11	25	0	E	F	108
20	11	61	Pmac	27	40	2	S	11	25	3	E	F	108
20	11	61	Pmac	27	40	0	S	11	38	0	E	F	109
20	11	61	Pmac	27	31	0	S	11	36	0	E	F	111
21	11	61	Pmac	30	13	0	S	11	41	0	E	M	92
21	11	61	Pmac	30	13	0	S	11	41	0	E	M	98
21	11	61	Pmac	30	28	0	S	11	30	0	E	M	105
21	11	61	Pmac	31	4	0	S	12	11	0	E	M	107
21	11	61	Pmac	30	20	0	S	11	44	0	E	M	107
21	11	61	Pmac	30	23	0	S	11	45	7	E	F	75
21	11	61	Pmac	30	20	0	S	11	44	0	E	F	76
21	11	61	Pmac	31	26	0	S	11	59	0	E	F	87
21	11	61	Pmac	31	3	0	S	12	13	7	E	F	87
21	11	61	Pmac	31	5	0	S	12	12	0	E	F	88
21	11	61	Pmac	30	15	0	S	10	54	0	E	F	89
21	11	61	Pmac	30	23	1	S	11	45	7	E	F	92
21	11	61	Pmac	30	33	0	S	10	49	0	E	F	93
21	11	61	Pmac	30	4	0	S	11	37	7	E	F	96
21	11	61	Pmac	31	7	0	S	12	14	0	E	F	96
21	11	61	Pmac	30	4	0	S	11	37	7	E	F	98
21	11	61	Pmac	31	5	0	S	12	14	0	E	F	98
21	11	61	Pmac	31	4	5	S	12	11	5	E	F	100
21	11	61	Pmac	31	3	0	S	12	11	0	E	F	100
21	11	61	Pmac	30	18	0	S	11	40	0	E	F	100
21	11	61	Pmac	30	20	0	S	11	46	0	E	F	100
21	11	61	Pmac	29	7	0	S	11	50	0	E	F	101
21	11	61	Pmac	31	18	6	S	11	36	5	E	F	102
21	11	61	Pmac	31	7	0	S	12	12	0	E	F	103
21	11	61	Pmac	30	15	0	S	11	40	2	E	F	103
21	11	61	Pmac	31	18	8	S	11	38	4	E	F	103
21	11	61	Pmac	30	25	0	S	11	38	0	E	F	106
21	11	61	Pmac	31	4	0	S	12	11	0	E	F	107
21	11	61	Pmac	30	13	2	S	11	36	2	E	F	107
22	11	61	Pmac	31	30	0	S	13	20	0	E	M	105
22	11	61	Pmac	34	0	0	S	13	8	6	E	M	106
22	11	61	Pmac	33	55	0	S	13	4	0	E	M	107
22	11	61	Pmac	33	54	0	S	13	3	0	E	M	108
22	11	61	Pmac	33	52	0	S	13	4	0	E	M	108
22	11	61	Pmac	34	10	0	S	13	16	0	E	M	108
22	11	61	Pmac	33	56	0	S	13	4	0	E	M	110
22	11	61	Pmac	34	2	0	S	13	5	0	E	M	112
22	11	61	Pmac	33	55	0	S	13	4	0	E	M	112
22	11	61	Pmac	33	53	0	S	13	4	0	E	M	113
22	11	61	Pmac	33	56	0	S	13	4	0	E	M	118
22	11	61	Pmac	34	4	0	S	13	7	0	E	M	120
22	11	61	Pmac	33	55	0	S	13	3	0	E	M	123
22	11	61	Pmac	34	3	0	S	13	10	0	E	F	105
23	11	61	Pmac	33	31	0	S	15	14	4	E	M	74
23	11	61	Pmac	33	30	0	S	15	17	0	E	M	76
23	11	61	Pmac	33	26	5	S	15	5	0	E	M	93
23	11	61	Pmac	33	25	4	S	15	24	0	E	M	96
23	11	61	Pmac	35	30	0	S	15	25	0	E	M	110
23	11	61	Pmac	35	30	0	S	18	40	0	E	M	120
23	11	61	Pmac	35	30	0	S	18	40	0	E	M	121
23	11	61	Pmac	33	32	0	S	15	9	0	E	F	50
23	11	61	Pmac	33	31	5	S	15	14	6	E	F	60
23	11	61	Pmac	33	33	0	S	15	11	0	E	F	71
23	11	61	Pmac	33	24	0	S	15	25	0	E	F	71
23	11	61	Pmac	33	28	0	S	15	4	0	E	F	80
23	11	61	Pmac	33	30	0	S	15	10	0	E	F	82
23	11	61	Pmac	33	30	0	S	15	14	0	E	F	83
23	11	61	Pmac	33	30	0	S	15	15	0	E	F	88
23	11	61	Pmac	33	31	0	S	15	20	0	E	F	91
23	11	61	Pmac	33	30	0	S	15	1	0	E	F	94
23	11	61	Pmac	33	27	5	S	15	7	0	E	F	94
23	11	61	Pmac	33	33	0	S	15	30	0	E	F	96
23	11	61	Pmac	33	27	4	S	15	12	2	E	F	96
23	11	61	Pmac	33	26	5	S	15	7	0	E	F	96
23	11	61	Pmac	33	28	0	S	15	9	0	E	F	97
23	11	61	Pmac	33	24	0	S	15	25	0	E	F	97
23	11	61	Pmac	33	24	0	S	15	25	0	E	F	97
23	11	61	Pmac	33	25	0	S	15	22	0	E	F	98
23	11	61	Pmac	33	28	0	S	14	59	0	E	F	98
23	11	61	Pmac	33	25	0	S	15	22	0	E	F	99
23	11	61	Pmac	33	25	0	S	15	19	0	E	F	100
23	11	61	Pmac	33	31	0	S	15	7	0	E	F	100
23	11	61	Pmac	33	24	0	S	15	25	0	E	F	102
23	11	61	Pmac	33	25	0	S	15	22	0	E	F	102
23	11	61	Pmac	33	25	0	S	13	22	0	E	F	104
23	11	61	Pmac	33	33	0	S	15	30	0	E	F	104
23	11	61	Pmac	33	29	2	S	15	13	4	E	F	106
23	11	61	Pmac	33	27	0	S	15	0	0	E	F	107
23	11	61	Pmac	33	36	0	S	15	35	0	E	F	112
23	11	61	Pmac	33	31	0	S	15	25	0	E	F	117
24	11	61	Pmac	35	30	0	S	18	23	0	E	M	57
24	11	61	Pmac	35	42	0	S	18	8	0	E	M	80
24	11	61	Pmac	35	53	0	S	18	7	0	E	M	87
24	11	61	Pmac	35	43	0	S	18	10	0	E	M	102
24	11	61	Pmac	35	33	0	S	18	4	0	E	M	102
24	11	61	Pmac	35	40	0	S	18	20	0	E	M	106
24	11	61	Pmac	36	13	0	S	19	24	0	E	M	108
24	11	61	Pmac	36	10	0	S	19	24	0	E	M	110
24	11	61	Pmac	35	54	0	S	18	48	5	E	M	111
24	11	61	Pmac	35	40	0	S	18	5	0	E	M	114
24	11	61	Pmac	36	13	0	S	19	25	0	E	M	120
24	11	61	Pmac	35	45	0	S	18	35	0	E	F	77
24	11	61	Pmac	35	48	7	S	18	26	0	E	F	83
24	11	61	Pmac	35	37	0	S	18	10	0	E	F	87
24	11	61	Pmac	35	59	0	S	18	30	0	E	F	90
24	11	61	Pmac	36	22	0	S	19	21	0	E	F	94
24	11	61	Pmac	35	47	0	S	18	20	0	E	F	95
24	11	61	Pmac	35	47	0	S	18	20	0	E	F	95
24	11	61	Pmac	35	48	0	S	18	20	0	E	F	96
24	11	61	Pmac	35	48	0	S	18	25	0	E	F	96
24	11	61	Pmac	35	47	0	S	18	20	0	E	F	97
24	11	61	Pmac	35	44	0	S	18	33	0	E	F	98
24	11	61	Pmac	35	39	0	S	18	10	0	E	F	101
24	11	61	Pmac	36	22	0	S	19	21	0	E	F	103
24	11	61	Pmac	36	12	0	S	19	25	0	E	F	105
24	11	61	Pmac	35	37	7	S	18	7	6	E	F	105
24	11	61	Pmac	35	35	1	S	18	7	0	E	F	110
24	11	61	Pmac	35	33	0	S	18	4	0	E	F	112
24	11	61	Pmac	35	30	0	S	18	24	0	E	F	114
24	11	61	Pmac	36	20	0	S	19	18	0	E	F	115
24	11	61	Pmac	35	36	0	S	18	30	0	E	F	116
24	11	61	Pmac	35	50	0	S	18	27	0	E	F	117
25	11	61	Pmac	36	52	5	S	19	48	0	E	M	89
25	11	61	Pmac	36	48	0	S	19	45	0	E	M	91
25	11	61	Pmac	37	4	0	S	20	9	0	E	M	92
25	11	61	Pmac	36	48	0	S	19	35	0	E	M	93
25	11	61	Pmac	37	6	0	S	20	10	0	E	M	97
25	11	61	Pmac	37	5	0	S	20	9	0	E	M	102
25	11	61	Pmac	36	50	0	S	20	15	0	E	M	104
25	11	61	Pmac	36	50	0	S	20	15	0	E	M	105
25	11	61	Pmac	37	19	0	S	21	26	0	E	M	105
25	11	61	Pmac	36	35	0	S	19	30	0	E	M	106
25	11	61	Pmac	36	52	0	S	20	15	0	E	M	108
25	11	61	Pmac	36	39	0	S	19	58	0	E	M	108
25	11	61	Pmac	36	51	3	S	20	43	0	E	M	108
25	11	61	Pmac	36	52	0	S	19	48	0	E	M	109
25	11	61	Pmac	37	19	6	S	21	34	4	E	M	110
25	11	61	Pmac	36	52	0	S	19	48	0	E	M	112
25	11	61	Pmac	37	12	0	S	21	26	0	E	M	112
25	11	61	Pmac	37	11	0	S	21	39	0	E	M	112
25	11	61	Pmac	36	50	0	S	22	10	0	E	M	112
25	11	61	Pmac	36	43	0	S	20	0	0	E	M	112
25	11	61	Pmac	37	18	5	S	21	37	0	E	M	112
25	11	61	Pmac	37	4	0	S	20	8	0	E	M	112
25	11	61	Pmac	36	56	0	S	20	36	0	E	M	112
25	11	61	Pmac	37	5	0	S	21	12	0	E	M	113
25	11	61	Pmac	36	50	1	S	22	10	0	E	M	113
25	11	61	Pmac	37	7	0	S	20	46	0	E	M	113
25	11	61	Pmac	37	11	0	S	21	27	0	E	M	114
25	11	61	Pmac	36	50	0	S	22	10	0	E	M	114
25	11	61	Pmac	37	7	0	S	20	46	0	E	M	114
25	11	61	Pmac	37	42	0	S	23	41	5	E	M	115
25	11	61	Pmac	36	45	0	S	20	0	0	E	M	115
25	11	61	Pmac	37	5	0	S	20	20	0	E	M	115
25	11	61	Pmac	36	41	0	S	20	5	0	E	M	115
25	11	61	Pmac	37	9	0	S	20	10	0	E	M	116
25	11	61	Pmac	36	30	0	S	20	18	0	E	M	117
25	11	61	Pmac	37	17	0	S	21	30	0	E	M	118
25	11	61	Pmac	36	50	0	S	20	17	5	E	M	119
25	11	61	Pmac	36	46	0	S	20	34	0	E	M	120
25	11	61	Pmac	36	56	0	S	20	36	0	E	M	120
25	11	61	Pmac	36	30	0	S	20	23	0	E	M	121
25	11	61	Pmac	37	20	0	S	21	28	0	E	M	122
25	11	61	Pmac	36	31	0	S	20	19	0	E	M	122
25	11	61	Pmac	36	47	0	S	20	30	0	E	M	123
25	11	61	Pmac	36	58	0	S	20	45	0	E	M	123
25	11	61	Pmac	37	19	0	S	21	37	0	E	M	125
25	11	61	Pmac	36	59	0	S	20	47	0	E	M	134
25	11	61	Pmac	36	50	0	S	20	15	0	E	M	135
25	11	61	Pmac	36	51	0	S	20	36	0	E	M	140
25	11	61	Pmac	37	10	0	S	21	20	0	E	M	144
25	11	61	Pmac	36	50	0	S	20	35	0	E	M	145
25	11	61	Pmac	36	52	0	S	19	48	0	E	F	85
25	11	61	Pmac	36	52	5	S	19	48	0	E	F	87
25	11	61	Pmac	36	52	0	S	19	48	0	E	F	87
25	11	61	Pmac	37	41	0	S	23	40	0	E	F	91
25	11	61	Pmac	37	5	0	S	20	11	0	E	F	94
25	11	61	Pmac	37	6	0	S	21	18	0	E	F	95
25	11	61	Pmac	37	5	0	S	20	17	0	E	F	98
25	11	61	Pmac	36	59	2	S	20	48	5	E	F	100
25	11	61	Pmac	36	45	0	S	19	30	0	E	F	101
25	11	61	Pmac	36	34	0	S	19	55	0	E	F	102
25	11	61	Pmac	36	50	0	S	20	0	0	E	F	102
25	11	61	Pmac	36	49	0	S	19	49	0	E	F	102
25	11	61	Pmac	36	52	0	S	19	48	0	E	F	102
25	11	61	Pmac	37	5	0	S	20	20	0	E	F	102
25	11	61	Pmac	36	38	0	S	19	41	5	E	F	103
25	11	61	Pmac	37	8	0	S	20	16	0	E	F	103
25	11	61	Pmac	36	34	0	S	19	55	0	E	F	104
25	11	61	Pmac	36	35	0	S	19	56	0	E	F	105
25	11	61	Pmac	37	4	5	S	20	17	0	E	F	106
25	11	61	Pmac	37	5	0	S	20	17	0	E	F	106
25	11	61	Pmac	36	42	0	S	20	0	0	E	F	108
25	11	61	Pmac	36	59	0	S	20	41	0	E	F	108
25	11	61	Pmac	37	5	0	S	20	8	0	E	F	110
25	11	61	Pmac	37	5	0	S	20	20	0	E	F	111
25	11	61	Pmac	36	49	5	S	20	14	0	E	F	114
25	11	61	Pmac	36	50	0	S	20	17	5	E	F	116
25	11	61	Pmac	36	40	0	S	19	57	0	E	F	118
25	11	61	Pmac	36	52	0	S	19	48	0	E	F	121
25	11	61	Pmac	36	30	0	S	19	45	0	E	F	123
26	11	61	Pmac	37	32	0	S	21	53	0	E	M	93
26	11	61	Pmac	37	15	0	S	21	29	0	E	M	118
26	11	61	Pmac	37	15	0	S	21	31	0	E	M	127
26	11	61	Pmac	37	31	5	S	21	52	5	E	M	135
26	11	61	Pmac	37	28	0	S	21	31	0	E	M	144
26	11	61	Pmac	37	30	0	S	21	51	0	E	M	145
26	11	61	Pmac	37	30	0	S	21	29	0	E	F	88
26	11	61	Pmac	37	32	0	S	21	53	0	E	F	102
26	11	61	Pmac	37	31	0	S	21	52	0	E	F	104
26	11	61	Pmac	37	30	0	S	21	51	0	E	F	108
30	11	61	Pmac	47	54	0	S	52	45	0	E	M	115
30	11	61	Pmac	47	40	0	S	53	20	0	E	M	117
30	11	61	Pmac	48	40	0	S	52	30	0	E	M	118
30	11	61	Pmac	48	50	0	S	50	10	0	E	M	118
30	11	61	Pmac	47	40	0	S	53	20	0	E	M	120
30	11	61	Pmac	48	54	0	S	50	14	0	E	M	122
30	11	61	Pmac	47	54	0	S	52	45	0	E	M	122
30	11	61	Pmac	48	23	0	S	51	24	0	E	M	125
30	11	61	Pmac	47	50	0	S	50	39	0	E	M	128
30	11	61	Pmac	47	37	0	S	50	50	0	E	M	140
30	11	61	Pmac	48	19	0	S	51	48	0	E	M	141
30	11	61	Pmac	47	38	0	S	50	50	0	E	M	149
30	11	61	Pmac	47	36	0	S	50	51	0	E	M	159
1	12	61	Pmac	50	2	6	S	57	32	0	E	M	150
2	12	61	Pmac	50	19	0	S	67	15	0	E	M	136
2	12	61	Pmac	50	20	0	S	66	40	0	E	M	143
4	12	61	Pmac	49	40	0	S	70	59	0	E	M	132
4	12	61	Pmac	50	20	0	S	59	24	0	E	M	133
4	12	61	Pmac	49	40	0	S	71	3	0	E	M	139
6	12	61	Pmac	55	0	0	S	85	0	0	E	M	135
11	12	61	Pmac	62	39	0	S	113	36	0	E	M	136
11	12	61	Pmac	62	50	0	S	113	28	0	E	M	139
11	12	61	Pmac	62	39	0	S	113	36	0	E	M	141
11	12	61	Pmac	62	50	0	S	113	28	0	E	M	145
11	12	61	Pmac	62	35	0	S	113	48	0	E	M	148
11	12	61	Pmac	62	23	0	S	113	5	0	E	M	151
11	12	61	Pmac	62	39	0	S	113	36	0	E	M	153
12	12	61	Pmac	63	0	0	S	116	40	0	E	M	114
12	12	61	Pmac	63	5	0	S	117	50	0	E	M	132
12	12	61	Pmac	63	5	0	S	117	45	0	E	M	133
12	12	61	Pmac	62	56	0	S	117	12	0	E	M	133
12	12	61	Pmac	63	5	0	S	117	45	0	E	M	134
12	12	61	Pmac	62	55	0	S	118	2	0	E	M	136
12	12	61	Pmac	62	58	0	S	117	56	0	E	M	136
12	12	61	Pmac	63	3	0	S	117	50	0	E	M	138
12	12	61	Pmac	62	45	0	S	116	20	0	E	M	139
12	12	61	Pmac	63	3	0	S	117	50	0	E	M	139
12	12	61	Pmac	62	5	0	S	116	20	0	E	M	140
12	12	61	Pmac	62	53	0	S	117	10	0	E	M	140
12	12	61	Pmac	62	56	0	S	115	42	0	E	M	141
12	12	61	Pmac	62	56	0	S	115	44	0	E	M	141
12	12	61	Pmac	63	0	0	S	115	35	0	E	M	141
12	12	61	Pmac	63	3	0	S	117	50	0	E	M	142
12	12	61	Pmac	63	3	0	S	117	50	0	E	M	144
12	12	61	Pmac	63	3	0	S	117	50	0	E	M	144
12	12	61	Pmac	63	0	0	S	116	40	0	E	M	145
12	12	61	Pmac	63	7	0	S	117	48	0	E	M	145
12	12	61	Pmac	62	59	0	S	115	34	0	E	M	146
12	12	61	Pmac	63	2	0	S	116	0	0	E	M	147
12	12	61	Pmac	63	5	0	S	117	45	0	E	M	147
12	12	61	Pmac	62	55	0	S	116	22	0	E	M	148
12	12	61	Pmac	62	55	0	S	116	21	0	E	M	148
12	12	61	Pmac	63	4	0	S	116	18	0	E	M	148
12	12	61	Pmac	62	15	0	S	117	36	0	E	M	150
12	12	61	Pmac	62	58	0	S	115	32	0	E	M	150
12	12	61	Pmac	62	27	0	S	117	30	0	E	M	150
12	12	61	Pmac	62	55	0	S	118	0	0	E	M	152
12	12	61	Pmac	62	56	0	S	115	44	0	E	M	152
12	12	61	Pmac	63	0	0	S	116	0	0	E	M	153
12	12	61	Pmac	62	53	0	S	116	22	0	E	M	154
12	12	61	Pmac	62	56	0	S	115	43	0	E	M	154
12	12	61	Pmac	62	54	0	S	116	22	0	E	M	156
17	12	61	Pmac	64	5	0	S	158	35	0	E	M	132
19	12	61	Pmac	62	19	8	S	166	7	0	E	M	128
19	12	61	Pmac	62	21	0	S	166	10	0	E	M	133
19	12	61	Pmac	62	6	0	S	167	7	0	E	M	135
19	12	61	Pmac	62	14	3	S	166	20	0	E	M	148
21	12	61	Pmac	64	0	0	S	174	50	0	E	M	145
21	12	61	Pmac	64	0	0	S	174	50	0	E	M	151
21	12	61	Pmac	64	9	0	S	177	29	0	E	M	154
22	12	61	Pmac	65	30	0	S	179	0	0	E	M	134
22	12	61	Pmac	65	28	0	S	179	45	0	E	M	135
22	12	61	Pmac	65	30	0	S	179	0	0	E	M	144
22	12	61	Pmac	65	27	0	S	179	43	0	E	M	145
22	12	61	Pmac	65	30	0	S	179	46	0	E	M	147
22	12	61	Pmac	64	39	0	S	178	28	0	E	M	150
22	12	61	Pmac	65	30	0	S	179	0	0	E	M	150
22	12	61	Pmac	65	25	0	S	178	55	0	E	M	151
22	12	61	Pmac	65	25	0	S	178	55	0	E	M	153
22	12	61	Pmac	64	31	0	S	176	12	0	E	M	154
22	12	61	Pmac	65	25	0	S	178	55	0	E	M	154
23	12	61	Pmac	64	8	0	S	174	3	0	E	M	128
23	12	61	Pmac	64	24	0	S	173	54	0	E	M	139
24	12	61	Pmac	63	58	0	S	170	47	0	E	M	142
25	12	61	Pmac	62	44	0	S	168	10	8	E	M	149
26	12	61	Pmac	64	0	0	S	163	0	0	E	M	134
26	12	61	Pmac	63	40	0	S	163	10	0	E	M	143
26	12	61	Pmac	64	35	0	S	161	34	0	E	M	144
26	12	61	Pmac	64	34	0	S	161	34	0	E	M	145
26	12	61	Pmac	64	42	5	S	161	54	0	E	M	146
26	12	61	Pmac	63	40	0	S	163	10	0	E	M	147
26	12	61	Pmac	64	40	0	S	162	4	0	E	M	147
26	12	61	Pmac	64	42	5	S	161	54	0	E	M	147
26	12	61	Pmac	64	47	0	S	163	28	0	E	M	150
26	12	61	Pmac	64	19	0	S	163	3	0	E	M	155
26	12	61	Pmac	64	32	3	S	161	34	0	E	M	156
26	12	61	Pmac	64	20	0	S	163	15	0	E	M	157
26	12	61	Pmac	64	34	0	S	164	3	0	E	M	158
27	12	61	Pmac	64	16	0	S	162	25	0	E	M	133
27	12	61	Pmac	64	22	0	S	162	10	0	E	M	147
27	12	61	Pmac	64	23	0	S	162	0	0	E	M	148
27	12	61	Pmac	64	20	0	S	162	23	0	E	M	155
29	12	61	Pmac	64	10	0	S	177	0	0	W	M	139
29	12	61	Pmac	65	4	0	S	173	50	0	W	M	143
29	12	61	Pmac	65	5	0	S	173	47	0	W	M	144
29	12	61	Pmac	64	45	0	S	172	30	0	W	M	145
29	12	61	Pmac	65	5	0	S	173	35	0	W	M	152
29	12	61	Pmac	65	5	0	S	173	35	0	W	M	152
29	12	61	Pmac	65	16	0	S	172	4	0	W	M	153
4	1	62	Pmac	64	9	0	S	173	28	0	E	M	130
4	1	62	Pmac	64	0	0	S	170	0	0	E	M	130
4	1	62	Pmac	63	12	0	S	171	50	0	E	M	135
4	1	62	Pmac	64	9	0	S	173	28	0	E	M	135
4	1	62	Pmac	64	9	0	S	173	28	0	E	M	137
4	1	62	Pmac	63	20	0	S	171	51	0	E	M	140
4	1	62	Pmac	63	21	0	S	171	55	0	E	M	146
4	1	62	Pmac	64	16	0	S	169	39	0	E	M	147
4	1	62	Pmac	63	5	0	S	175	0	0	E	M	148
4	1	62	Pmac	64	8	0	S	173	0	0	E	M	150
4	1	62	Pmac	64	16	0	S	169	39	0	E	M	152
4	1	62	Pmac	63	15	0	S	171	52	0	E	M	154
5	1	62	Pmac	64	25	0	S	173	29	0	E	M	123
5	1	62	Pmac	64	20	0	S	173	29	0	E	M	133
5	1	62	Pmac	64	56	0	S	173	20	0	E	M	153
6	1	62	Pmac	65	10	0	S	176	30	0	E	M	115
6	1	62	Pmac	64	52	0	S	177	2	0	E	M	140
6	1	62	Pmac	64	52	0	S	177	1	0	E	M	147
6	1	62	Pmac	66	24	0	S	179	55	0	W	M	149
6	1	62	Pmac	64	53	0	S	177	0	0	E	M	150
6	1	62	Pmac	64	53	0	S	177	2	0	E	M	153
7	1	62	Pmac	65	32	0	S	174	0	0	E	M	115
7	1	62	Pmac	64	52	0	S	177	20	0	E	M	125
7	1	62	Pmac	65	35	0	S	173	23	0	W	M	130
7	1	62	Pmac	66	55	0	S	178	20	0	W	M	132
7	1	62	Pmac	66	55	0	S	178	20	0	W	M	138
7	1	62	Pmac	65	40	0	S	172	0	0	W	M	140
7	1	62	Pmac	65	30	0	S	173	50	0	W	M	146
7	1	62	Pmac	67	4	0	S	176	50	0	W	M	147
7	1	62	Pmac	66	50	0	S	178	50	0	W	M	149
7	1	62	Pmac	67	5	0	S	178	15	0	W	M	151
7	1	62	Pmac	63	45	0	S	178	10	0	E	M	155
7	1	62	Pmac	66	30	0	S	178	20	0	W	M	156
13	1	62	Pmac	63	50	0	S	139	0	0	W	M	133
13	1	62	Pmac	63	59	0	S	139	38	0	W	M	148
13	1	62	Pmac	65	20	0	S	139	25	0	W	M	154
20	1	62	Pmac	64	2	0	S	132	28	0	W	M	146
20	1	62	Pmac	63	54	0	S	131	31	0	W	M	150
23	1	62	Pmac	62	13	0	S	138	22	0	W	M	130
23	1	62	Pmac	62	25	0	S	138	15	0	W	M	138
27	1	62	Pmac	63	45	0	S	124	0	0	W	M	149
27	1	62	Pmac	63	45	0	S	124	0	0	W	M	156
28	1	62	Pmac	63	40	0	S	117	0	0	W	M	138
28	1	62	Pmac	63	48	0	S	116	50	0	W	M	145
29	1	62	Pmac	66	3	0	S	112	46	0	W	M	128
29	1	62	Pmac	66	0	0	S	113	5	0	W	M	152
29	1	62	Pmac	66	3	0	S	108	52	0	W	F	105
30	1	62	Pmac	68	40	0	S	101	42	0	W	M	138
30	1	62	Pmac	69	7	0	S	100	58	0	W	M	140
30	1	62	Pmac	69	32	0	S	100	15	0	W	M	141
30	1	62	Pmac	68	0	0	S	100	30	0	W	M	142
30	1	62	Pmac	68	50	0	S	100	30	0	W	M	147
31	1	62	Pmac	69	32	0	S	100	20	0	W	M	140
31	1	62	Pmac	68	50	0	S	94	52	0	W	M	147
31	1	62	Pmac	68	48	0	S	94	30	0	W	M	149
31	1	62	Pmac	69	7	0	S	94	24	0	W	M	150
31	1	62	Pmac	68	42	0	S	94	30	0	W	M	161
1	2	62	Pmac	69	2	0	S	93	55	0	W	M	130
1	2	62	Pmac	69	0	0	S	93	49	0	W	M	134
1	2	62	Pmac	69	1	0	S	94	2	0	W	M	135
1	2	62	Pmac	69	4	0	S	93	47	0	W	M	138
1	2	62	Pmac	68	49	0	S	93	32	0	W	M	145
1	2	62	Pmac	69	20	0	S	92	10	0	W	M	147
3	2	62	Pmac	65	10	0	S	75	2	0	W	M	145
8	2	62	Pmac	56	0	0	S	58	0	0	W	F	137
12	2	62	Pmac	54	7	0	S	57	45	0	W	M	147
23	2	62	Pmac	50	27	0	S	56	35	0	W	M	99
28	2	62	Pmac	51	6	0	S	45	27	0	W	M	120
4	3	62	Pmac	43	44	0	S	56	0	0	W	M	104
4	3	62	Pmac	45	28	0	S	54	49	0	W	M	105
4	3	62	Pmac	45	28	0	S	56	50	0	W	M	105
4	3	62	Pmac	45	28	0	S	56	50	0	W	M	106
4	3	62	Pmac	43	44	0	S	56	0	0	W	M	106
4	3	62	Pmac	43	44	0	S	56	0	0	W	M	107
4	3	62	Pmac	43	44	0	S	56	0	0	W	M	111
4	3	62	Pmac	43	44	0	S	56	0	0	W	M	113
4	3	62	Pmac	45	0	0	S	55	12	0	W	M	119
4	3	62	Pmac	45	0	0	S	55	10	0	W	M	120
4	3	62	Pmac	45	28	0	S	54	49	0	W	M	121
4	3	62	Pmac	45	37	0	S	54	46	0	W	M	122
4	3	62	Pmac	45	40	0	S	54	12	0	W	M	123
4	3	62	Pmac	45	0	0	S	55	8	0	W	M	125
4	3	62	Pmac	43	44	0	S	56	0	0	W	F	97
4	3	62	Pmac	43	44	0	S	56	0	0	W	F	101
4	3	62	Pmac	43	44	0	S	56	0	0	W	F	103
4	3	62	Pmac	43	44	0	S	56	0	0	W	F	104
4	3	62	Pmac	43	44	0	S	56	0	0	W	F	106
4	3	62	Pmac	45	29	0	S	54	45	0	W	F	111
5	3	62	Pmac	44	18	0	S	57	55	0	W	M	112
6	3	62	Pmac	46	44	0	S	57	56	0	W	M	102
6	3	62	Pmac	46	43	0	S	57	50	0	W	M	108
6	3	62	Pmac	46	44	0	S	57	54	0	W	M	109
6	3	62	Pmac	46	53	0	S	59	15	0	W	M	109
6	3	62	Pmac	46	40	0	S	59	30	0	W	M	109
6	3	62	Pmac	46	28	0	S	60	0	0	W	M	110
6	3	62	Pmac	46	50	0	S	59	10	0	W	M	112
6	3	62	Pmac	46	40	0	S	58	20	0	W	M	112
6	3	62	Pmac	46	41	0	S	58	20	0	W	M	112
6	3	62	Pmac	46	41	0	S	58	20	0	W	M	112
6	3	62	Pmac	46	40	0	S	58	23	0	W	M	113
6	3	62	Pmac	47	2	0	S	58	5	0	W	M	113
6	3	62	Pmac	46	40	0	S	58	10	0	W	M	113
6	3	62	Pmac	46	30	0	S	58	20	0	W	M	114
6	3	62	Pmac	46	40	0	S	58	12	0	W	M	114
6	3	62	Pmac	46	59	0	S	58	20	0	W	M	114
6	3	62	Pmac	46	48	0	S	57	50	0	W	M	115
6	3	62	Pmac	46	30	0	S	58	20	0	W	M	115
6	3	62	Pmac	46	30	0	S	58	20	0	W	M	115
6	3	62	Pmac	46	30	0	S	58	20	0	W	M	115
6	3	62	Pmac	47	2	0	S	58	5	0	W	M	115
6	3	62	Pmac	46	47	0	S	59	23	0	W	M	116
6	3	62	Pmac	43	40	0	S	58	7	0	W	M	116
6	3	62	Pmac	43	34	0	S	58	5	0	W	M	116
6	3	62	Pmac	46	35	0	S	59	35	0	W	M	116
6	3	62	Pmac	46	23	0	S	60	16	0	W	M	117
6	3	62	Pmac	47	2	0	S	58	5	0	W	M	118
6	3	62	Pmac	46	44	0	S	57	58	0	W	M	119
6	3	62	Pmac	46	33	0	S	59	40	0	W	M	119
9	3	62	Pmac	47	48	0	S	59	57	0	W	M	120
9	3	62	Pmac	47	50	0	S	59	50	0	W	M	122
10	3	62	Pmac	48	49	0	S	56	54	0	W	M	118
10	3	62	Pmac	48	2	0	S	59	6	0	W	M	143
12	3	62	Pmac	53	10	0	S	57	6	0	W	M	134
15	3	62	Pmac	55	28	0	S	66	10	0	W	M	128
15	3	62	Pmac	55	31	0	S	66	3	1	W	M	140
15	3	62	Pmac	55	25	0	S	65	53	0	W	M	141
15	3	62	Pmac	54	43	0	S	63	1	0	W	M	159
15	3	62	Pmac	54	48	0	S	62	23	0	W	M	161
22	3	62	Pmac	50	5	0	S	45	30	0	W	M	111
22	3	62	Pmac	50	16	0	S	45	55	0	W	M	112
22	3	62	Pmac	50	18	0	S	45	56	0	W	M	112
24	3	62	Pmac	47	12	0	S	55	2	0	W	M	115
24	3	62	Pmac	47	0	0	S	55	0	0	W	M	115
24	3	62	Pmac	47	0	0	S	55	0	0	W	M	118
24	3	62	Pmac	47	12	0	S	55	2	0	W	M	122
25	3	62	Pmac	47	13	0	S	57	30	0	W	M	113
25	3	62	Pmac	47	13	0	S	57	17	0	W	M	115
25	3	62	Pmac	47	11	0	S	57	25	0	W	M	120
25	3	62	Pmac	45	50	0	S	58	10	0	W	M	123
26	3	62	Pmac	45	53	0	S	57	28	0	W	M	135
26	3	62	Pmac	45	52	0	S	57	32	0	W	M	136
27	3	62	Pmac	46	9	0	S	58	9	0	W	M	111
27	3	62	Pmac	46	17	0	S	58	29	0	W	M	113
27	3	62	Pmac	46	30	0	S	58	50	0	W	M	113
27	3	62	Pmac	46	16	0	S	58	9	0	W	M	115
27	3	62	Pmac	46	8	0	S	58	4	0	W	M	115
27	3	62	Pmac	46	12	0	S	58	27	0	W	M	116
27	3	62	Pmac	46	2	0	S	58	27	0	W	M	117
27	3	62	Pmac	46	9	0	S	58	5	0	W	M	119
27	3	62	Pmac	46	2	0	S	58	27	0	W	M	123
27	3	62	Pmac	46	24	0	S	58	21	0	W	M	129
28	3	62	Pmac	46	2	0	S	58	27	0	W	M	115
28	3	62	Pmac	46	6	0	S	58	27	0	W	M	120
28	3	62	Pmac	46	8	0	S	58	30	0	W	M	121
28	3	62	Pmac	46	15	0	S	57	56	0	W	M	126
28	3	62	Pmac	46	0	0	S	57	55	0	W	M	126
28	3	62	Pmac	46	23	0	S	58	20	0	W	M	126
30	3	62	Pmac	46	51	0	S	56	50	0	W	M	112
30	3	62	Pmac	46	40	0	S	56	55	0	W	M	112
31	3	62	Pmac	47	30	0	S	56	2	0	W	M	112
31	3	62	Pmac	47	23	0	S	57	30	0	W	M	112
31	3	62	Pmac	47	22	0	S	57	22	0	W	M	112
31	3	62	Pmac	47	19	0	S	57	0	0	W	M	112
31	3	62	Pmac	47	46	0	S	57	5	0	W	M	114
31	3	62	Pmac	47	22	0	S	56	23	0	W	M	116
31	3	62	Pmac	47	22	0	S	56	18	0	W	M	117
31	3	62	Pmac	47	42	0	S	56	21	0	W	M	117
31	3	62	Pmac	47	22	0	S	56	0	0	W	M	117
31	3	62	Pmac	47	34	0	S	56	13	0	W	M	118
31	3	62	Pmac	47	21	0	S	57	21	0	W	M	119
31	3	62	Pmac	47	34	0	S	56	13	0	W	M	119
31	3	62	Pmac	47	23	0	S	57	32	0	W	M	119
31	3	62	Pmac	47	20	0	S	57	2	0	W	M	119
31	3	62	Pmac	47	23	0	S	57	5	0	W	M	119
31	3	62	Pmac	47	53	0	S	56	30	0	W	M	119
31	3	62	Pmac	47	23	0	S	57	25	0	W	M	120
31	3	62	Pmac	47	23	0	S	57	27	0	W	M	121
31	3	62	Pmac	47	34	0	S	56	13	0	W	M	121
31	3	62	Pmac	47	22	0	S	56	13	0	W	M	122
31	3	62	Pmac	47	35	0	S	56	59	0	W	M	123
31	3	62	Pmac	47	34	0	S	56	12	0	W	M	123
31	3	62	Pmac	47	34	0	S	56	13	0	W	M	124
31	3	62	Pmac	47	34	0	S	56	12	0	W	M	125
4	4	62	Pmac	45	20	0	S	62	0	0	W	M	129
7	4	62	Pmac	41	2	0	S	57	1	0	W	M	109
7	4	62	Pmac	41	10	0	S	57	1	0	W	M	116
7	4	62	Pmac	40	57	0	S	57	3	0	W	M	117
7	4	62	Pmac	41	20	0	S	57	5	0	W	M	117
7	4	62	Pmac	41	33	8	S	57	10	0	W	M	119
7	4	62	Pmac	41	10	0	S	57	5	0	W	M	119
7	4	62	Pmac	41	2	0	S	57	1	0	W	M	120
7	4	62	Pmac	41	10	0	S	57	0	0	W	M	122
7	4	62	Pmac	40	56	0	S	57	4	0	W	M	123
7	4	62	Pmac	40	34	5	S	57	4	0	W	M	126
7	4	62	Pmac	40	34	0	S	56	47	0	W	M	127
7	4	62	Pmac	41	10	0	S	57	6	0	W	M	129
7	4	62	Pmac	40	31	0	S	56	59	0	W	M	136
7	4	62	Pmac	40	32	9	S	57	2	5	W	M	136
7	4	62	Pmac	40	56	0	S	56	58	0	W	M	139
7	4	62	Pmac	41	30	5	S	57	30	7	W	M	140
7	4	62	Pmac	41	30	5	S	57	30	7	W	M	143
7	4	62	Pmac	41	30	0	S	57	30	0	W	M	152
7	4	62	Pmac	41	10	0	S	57	6	0	W	M	152
7	4	62	Pmac	41	41	5	S	57	40	7	W	M	153
7	4	62	Pmac	41	9	0	S	57	18	0	W	M	155
7	4	62	Pmac	41	39	0	S	57	50	0	W	M	157
7	4	62	Pmac	41	30	5	S	57	20	7	W	M	159
8	4	62	Pmac	41	30	0	S	58	14	0	W	M	115
11	4	62	Pmac	41	34	0	S	56	26	0	W	M	121
11	4	62	Pmac	41	40	0	S	56	26	0	W	M	122
11	4	62	Pmac	41	34	2	S	56	26	2	W	M	123
11	4	62	Pmac	41	34	2	S	56	26	2	W	M	123
11	4	62	Pmac	41	30	0	S	56	30	0	W	M	125
11	4	62	Pmac	41	23	0	S	56	2	0	W	M	127
11	4	62	Pmac	41	33	0	S	56	43	0	W	M	136
11	4	62	Pmac	41	35	5	S	56	4	7	W	M	140
11	4	62	Pmac	41	40	0	S	56	47	0	W	M	149
14	4	62	Pmac	40	45	0	S	55	2	0	W	M	116
14	4	62	Pmac	40	40	0	S	55	50	0	W	M	117
14	4	62	Pmac	40	50	0	S	55	50	0	W	M	120
14	4	62	Pmac	40	58	0	S	55	10	0	W	M	120
14	4	62	Pmac	40	24	0	S	55	19	0	W	M	121
14	4	62	Pmac	40	50	0	S	55	50	0	W	M	121
14	4	62	Pmac	41	0	0	S	56	0	0	W	M	121
14	4	62	Pmac	40	15	0	S	55	12	0	W	M	121
14	4	62	Pmac	40	55	0	S	55	40	0	W	M	122
14	4	62	Pmac	41	5	0	S	55	50	0	W	M	122
14	4	62	Pmac	40	24	0	S	55	19	0	W	M	123
14	4	62	Pmac	40	24	0	S	55	19	0	W	M	123
14	4	62	Pmac	41	5	0	S	56	2	0	W	M	123
14	4	62	Pmac	40	15	0	S	55	12	0	W	M	123
14	4	62	Pmac	40	50	0	S	55	50	0	W	M	124
14	4	62	Pmac	40	30	0	S	55	25	0	W	M	124
14	4	62	Pmac	41	14	0	S	55	43	0	W	M	126
14	4	62	Pmac	41	8	0	S	56	0	0	W	M	130
14	4	62	Pmac	41	5	0	S	56	0	0	W	M	130
15	4	62	Pmac	37	35	0	S	53	30	0	W	M	101
15	4	62	Pmac	37	35	0	S	53	30	0	W	M	112
15	4	62	Pmac	37	59	0	S	53	52	0	W	M	130
15	4	62	Pmac	38	56	0	S	54	30	0	W	M	142
15	4	62	Pmac	38	35	0	S	53	53	0	W	M	142
15	4	62	Pmac	37	55	0	S	53	51	0	W	M	142
15	4	62	Pmac	38	7	0	S	54	44	0	W	M	148
15	4	62	Pmac	38	53	0	S	54	38	0	W	M	149
15	4	62	Pmac	38	50	0	S	54	5	0	W	M	149
15	4	62	Pmac	38	0	0	S	54	10	0	W	M	149
15	4	62	Pmac	38	0	0	S	54	10	0	W	M	150
15	4	62	Pmac	38	0	0	S	54	10	0	W	M	151
15	4	62	Pmac	38	40	0	S	54	28	0	W	M	152
15	4	62	Pmac	37	52	0	S	53	49	0	W	M	152
15	4	62	Pmac	38	10	0	S	54	12	0	W	M	153
15	4	62	Pmac	38	6	0	S	54	10	0	W	M	155
15	4	62	Pmac	38	0	0	S	54	10	0	W	M	157
15	4	62	Pmac	38	2	5	S	54	0	6	W	M	157
15	4	62	Pmac	38	0	0	S	54	6	0	W	M	158
15	4	62	Pmac	38	5	0	S	53	50	0	W	M	158
15	4	62	Pmac	38	8	0	S	54	1	0	W	M	160
15	4	62	Pmac	38	8	0	S	54	3	0	W	M	160
15	4	62	Pmac	38	2	0	S	54	11	0	W	M	160
15	4	62	Pmac	38	5	0	S	54	10	0	W	M	160
15	4	62	Pmac	38	0	0	S	54	13	0	W	M	160
15	4	62	Pmac	38	10	0	S	54	3	0	W	M	161
15	4	62	Pmac	38	1	0	S	54	8	0	W	M	161
15	4	62	Pmac	38	2	0	S	54	10	0	W	M	161
15	4	62	Pmac	38	31	0	S	55	3	1	W	M	162
15	4	62	Pmac	38	0	0	S	53	25	0	W	M	162
15	4	62	Pmac	38	10	0	S	54	3	0	W	M	162
15	4	62	Pmac	38	1	0	S	54	5	0	W	M	163
15	4	62	Pmac	38	0	0	S	54	10	0	W	M	166
15	4	62	Pmac	38	1	5	S	54	4	0	W	M	168
15	4	62	Pmac	37	35	0	S	53	30	0	W	F	100
16	4	62	Pmac	38	7	0	S	54	55	0	W	M	70
16	4	62	Pmac	38	7	0	S	54	55	0	W	M	75
16	4	62	Pmac	37	23	0	S	53	30	0	W	M	86
16	4	62	Pmac	37	26	0	S	53	34	0	W	M	87
16	4	62	Pmac	37	26	0	S	53	37	0	W	M	87
16	4	62	Pmac	37	18	0	S	53	37	0	W	M	90
16	4	62	Pmac	37	26	0	S	53	34	0	W	M	93
16	4	62	Pmac	37	10	0	S	53	20	0	W	M	93
16	4	62	Pmac	37	10	0	S	53	20	0	W	M	93
16	4	62	Pmac	37	26	0	S	53	37	0	W	M	96
16	4	62	Pmac	37	23	0	S	53	43	0	W	M	97
16	4	62	Pmac	37	26	0	S	53	37	0	W	M	97
16	4	62	Pmac	37	26	0	S	53	44	0	W	M	99
16	4	62	Pmac	37	17	0	S	53	37	0	W	M	99
16	4	62	Pmac	37	10	0	S	53	20	0	W	M	99
16	4	62	Pmac	37	32	0	S	53	35	0	W	M	101
16	4	62	Pmac	37	18	0	S	53	37	0	W	M	102
16	4	62	Pmac	37	26	0	S	53	34	0	W	M	103
16	4	62	Pmac	37	20	0	S	53	40	0	W	M	105
16	4	62	Pmac	38	0	0	S	54	0	6	W	M	108
16	4	62	Pmac	37	57	0	S	53	42	0	W	M	129
16	4	62	Pmac	37	55	0	S	53	40	0	W	M	132
16	4	62	Pmac	37	46	0	S	54	5	0	W	M	146
16	4	62	Pmac	37	46	0	S	54	5	0	W	M	149
16	4	62	Pmac	37	32	0	S	53	38	0	W	M	163
16	4	62	Pmac	37	10	0	S	53	20	0	W	F	55
16	4	62	Pmac	37	10	0	S	53	20	0	W	F	81
16	4	62	Pmac	37	26	0	S	53	34	0	W	F	82
16	4	62	Pmac	37	26	0	S	53	34	0	W	F	86
16	4	62	Pmac	37	10	0	S	53	50	0	W	F	86
16	4	62	Pmac	37	23	0	S	53	30	0	W	F	87
16	4	62	Pmac	37	26	0	S	53	37	0	W	F	90
16	4	62	Pmac	37	26	0	S	53	34	0	W	F	91
16	4	62	Pmac	37	20	0	S	53	40	0	W	F	92
16	4	62	Pmac	37	25	0	S	53	40	0	W	F	93
16	4	62	Pmac	37	28	0	S	53	42	0	W	F	93
16	4	62	Pmac	37	22	0	S	53	37	0	W	F	93
16	4	62	Pmac	37	10	0	S	53	20	0	W	F	94
16	4	62	Pmac	37	12	0	S	53	55	0	W	F	94
16	4	62	Pmac	37	24	0	S	53	45	0	W	F	95
16	4	62	Pmac	37	12	0	S	53	55	0	W	F	95
16	4	62	Pmac	37	22	0	S	53	34	0	W	F	96
16	4	62	Pmac	37	26	0	S	54	34	0	W	F	96
16	4	62	Pmac	37	17	0	S	53	37	0	W	F	96
16	4	62	Pmac	37	26	0	S	53	37	0	W	F	97
16	4	62	Pmac	37	10	0	S	53	50	0	W	F	97
16	4	62	Pmac	37	22	0	S	53	34	0	W	F	98
16	4	62	Pmac	37	23	0	S	53	40	0	W	F	98
16	4	62	Pmac	37	23	0	S	53	30	0	W	F	98
16	4	62	Pmac	37	18	0	S	53	37	0	W	F	98
16	4	62	Pmac	37	10	0	S	53	20	0	W	F	98
16	4	62	Pmac	37	17	0	S	53	37	0	W	F	98
16	4	62	Pmac	37	17	0	S	53	37	0	W	F	98
16	4	62	Pmac	37	18	0	S	53	37	0	W	F	98
16	4	62	Pmac	37	22	0	S	53	38	0	W	F	99
16	4	62	Pmac	37	21	0	S	53	38	0	W	F	99
16	4	62	Pmac	37	23	0	S	53	37	0	W	F	100
16	4	62	Pmac	37	23	0	S	53	43	0	W	F	100
16	4	62	Pmac	37	25	0	S	53	44	0	W	F	100
16	4	62	Pmac	37	26	0	S	53	34	0	W	F	101
16	4	62	Pmac	37	23	0	S	53	30	0	W	F	101
16	4	62	Pmac	37	20	0	S	53	45	0	W	F	102
16	4	62	Pmac	37	26	0	S	53	37	0	W	F	103
16	4	62	Pmac	37	12	0	S	53	55	0	W	F	103
16	4	62	Pmac	37	26	0	S	53	34	0	W	F	107
16	4	62	Pmac	37	10	0	S	53	20	0	W	F	107
16	4	62	Pmac	37	17	0	S	53	37	0	W	F	107
16	4	62	Pmac	37	17	0	S	53	37	0	W	F	111
17	4	62	Pmac	36	45	0	S	53	20	0	W	M	160
17	4	62	Pmac	36	59	0	S	53	13	0	W	M	162
18	4	62	Pmac	36	30	0	S	47	2	0	W	M	93
19	4	62	Pmac	37	16	0	S	42	29	0	W	M	110
19	4	62	Pmac	37	22	0	S	42	40	0	W	M	112
19	4	62	Pmac	37	16	0	S	42	30	0	W	M	115
19	4	62	Pmac	37	15	0	S	42	35	0	W	M	116
19	4	62	Pmac	37	16	0	S	42	29	0	W	M	117
19	4	62	Pmac	36	50	0	S	54	20	0	W	F	100
19	4	62	Pmac	36	50	0	S	54	20	0	W	F	103
19	4	62	Pmac	36	50	0	S	54	20	0	W	F	104
19	4	62	Pmac	36	45	0	S	53	20	0	W	F	105
19	4	62	Pmac	36	50	0	S	54	20	0	W	F	110
24	4	62	Pmac	35	48	0	S	12	55	0	W	M	103
24	4	62	Pmac	36	40	0	S	16	25	0	W	M	141
24	4	62	Pmac	36	40	0	S	15	25	0	W	M	146
24	4	62	Pmac	36	40	0	S	15	25	0	W	M	146
24	4	62	Pmac	36	53	0	S	16	15	0	W	M	147
24	4	62	Pmac	35	48	0	S	12	55	0	W	F	82
24	4	62	Pmac	36	51	0	S	16	23	0	W	F	97
24	4	62	Pmac	36	50	0	S	16	25	0	W	F	103
24	4	62	Pmac	37	0	0	S	16	27	0	W	F	106
24	4	62	Pmac	36	40	0	S	16	14	0	W	F	109
24	4	62	Pmac	37	0	0	S	16	27	0	W	F	112
25	4	62	Pmac	37	15	0	S	13	55	0	W	M	76
25	4	62	Pmac	37	10	0	S	14	0	0	W	M	90
25	4	62	Pmac	37	11	0	S	14	13	0	W	M	96
25	4	62	Pmac	37	11	0	S	14	13	0	W	M	97
25	4	62	Pmac	37	15	0	S	13	45	0	W	M	99
25	4	62	Pmac	37	13	0	S	13	30	0	W	M	100
25	4	62	Pmac	36	35	0	S	15	42	0	W	M	102
25	4	62	Pmac	37	21	0	S	14	18	0	W	M	103
25	4	62	Pmac	37	11	0	S	14	13	0	W	M	103
25	4	62	Pmac	37	10	0	S	13	40	0	W	M	104
25	4	62	Pmac	37	11	0	S	13	55	0	W	M	104
25	4	62	Pmac	37	1	0	S	14	41	0	W	M	105
25	4	62	Pmac	37	12	0	S	13	47	0	W	M	105
25	4	62	Pmac	37	11	0	S	14	13	0	W	M	106
25	4	62	Pmac	37	11	0	S	14	13	0	W	M	107
25	4	62	Pmac	37	5	0	S	12	51	0	W	M	112
25	4	62	Pmac	37	5	0	S	15	43	0	W	M	113
25	4	62	Pmac	37	4	0	S	14	12	0	W	F	73
25	4	62	Pmac	37	21	0	S	14	16	0	W	F	81
25	4	62	Pmac	37	9	0	S	13	49	0	W	F	82
25	4	62	Pmac	36	35	0	S	15	41	0	W	F	84
25	4	62	Pmac	37	11	0	S	14	13	0	W	F	84
25	4	62	Pmac	36	34	0	S	15	44	0	W	F	91
25	4	62	Pmac	37	18	0	S	13	51	0	W	F	93
25	4	62	Pmac	36	31	0	S	15	48	0	W	F	93
25	4	62	Pmac	37	14	0	S	13	8	0	W	F	96
25	4	62	Pmac	36	14	0	S	15	46	0	W	F	96
25	4	62	Pmac	37	15	0	S	13	57	0	W	F	97
25	4	62	Pmac	37	14	0	S	13	8	0	W	F	97
25	4	62	Pmac	37	2	0	S	14	12	0	W	F	98
25	4	62	Pmac	37	6	0	S	14	13	0	W	F	98
25	4	62	Pmac	37	10	0	S	13	40	0	W	F	99
25	4	62	Pmac	37	13	0	S	13	50	0	W	F	100
25	4	62	Pmac	36	16	0	S	15	48	0	W	F	100
25	4	62	Pmac	36	30	0	S	15	48	0	W	F	100
25	4	62	Pmac	36	33	0	S	15	45	0	W	F	100
25	4	62	Pmac	36	35	0	S	15	42	0	W	F	100
25	4	62	Pmac	37	11	0	S	14	13	0	W	F	100
25	4	62	Pmac	36	12	0	S	15	44	0	W	F	100
25	4	62	Pmac	37	5	0	S	14	15	0	W	F	100
25	4	62	Pmac	36	28	0	S	15	47	0	W	F	101
25	4	62	Pmac	37	11	0	S	14	13	0	W	F	101
25	4	62	Pmac	37	11	0	S	14	13	0	W	F	101
25	4	62	Pmac	37	10	0	S	13	40	0	W	F	102
25	4	62	Pmac	37	11	0	S	14	13	0	W	F	102
25	4	62	Pmac	36	11	0	S	15	46	0	W	F	102
25	4	62	Pmac	37	14	0	S	13	49	0	W	F	103
25	4	62	Pmac	37	11	0	S	14	13	0	W	F	103
25	4	62	Pmac	37	11	0	S	14	13	0	W	F	103
25	4	62	Pmac	37	14	0	S	13	50	0	W	F	104
25	4	62	Pmac	36	35	0	S	15	41	0	W	F	104
25	4	62	Pmac	37	9	0	S	14	10	0	W	F	105
25	4	62	Pmac	37	10	0	S	13	47	0	W	F	105
25	4	62	Pmac	36	35	0	S	15	41	0	W	F	105
25	4	62	Pmac	37	11	0	S	14	13	0	W	F	105
25	4	62	Pmac	37	7	0	S	12	54	0	W	F	105
25	4	62	Pmac	37	13	0	S	13	50	0	W	F	107
25	4	62	Pmac	36	30	0	S	15	43	0	W	F	107
25	4	62	Pmac	37	13	0	S	13	50	0	W	F	108
25	4	62	Pmac	37	10	0	S	13	40	0	W	F	110
25	4	62	Pmac	36	30	0	S	15	44	0	W	F	110
25	4	62	Pmac	36	15	0	S	15	49	0	W	F	116
25	4	62	Pmac	36	43	0	S	13	41	0	W	F	117
26	4	62	Pmac	36	57	0	S	12	54	0	W	M	73
26	4	62	Pmac	36	42	0	S	12	55	0	W	M	82
26	4	62	Pmac	36	45	0	S	13	15	0	W	M	83
26	4	62	Pmac	36	55	0	S	13	12	0	W	M	85
26	4	62	Pmac	36	50	0	S	13	5	0	W	M	85
26	4	62	Pmac	37	11	0	S	12	48	0	W	M	93
26	4	62	Pmac	37	11	0	S	12	48	0	W	M	95
26	4	62	Pmac	36	55	0	S	13	30	0	W	M	96
26	4	62	Pmac	37	8	0	S	12	44	0	W	M	102
26	4	62	Pmac	36	50	0	S	13	15	0	W	M	102
26	4	62	Pmac	37	10	0	S	12	45	0	W	M	103
26	4	62	Pmac	36	50	0	S	13	15	0	W	M	103
26	4	62	Pmac	36	50	0	S	13	5	0	W	M	103
26	4	62	Pmac	36	50	0	S	13	5	0	W	M	104
26	4	62	Pmac	36	46	0	S	13	18	0	W	M	105
26	4	62	Pmac	36	50	0	S	13	15	0	W	M	105
26	4	62	Pmac	36	43	0	S	13	15	0	W	M	107
26	4	62	Pmac	37	11	0	S	12	48	0	W	M	110
26	4	62	Pmac	36	40	0	S	13	18	0	W	M	113
26	4	62	Pmac	36	50	0	S	13	20	0	W	M	118
26	4	62	Pmac	36	45	0	S	13	5	0	W	F	83
26	4	62	Pmac	36	45	0	S	12	15	0	W	F	84
26	4	62	Pmac	36	32	0	S	13	20	0	W	F	85
26	4	62	Pmac	37	11	0	S	14	13	0	W	F	86
26	4	62	Pmac	36	42	0	S	13	6	0	W	F	87
26	4	62	Pmac	37	10	0	S	12	50	0	W	F	91
26	4	62	Pmac	37	11	0	S	12	48	0	W	F	91
26	4	62	Pmac	36	40	0	S	13	20	0	W	F	92
26	4	62	Pmac	36	45	0	S	13	0	0	W	F	95
26	4	62	Pmac	37	8	0	S	13	45	0	W	F	97
26	4	62	Pmac	36	50	0	S	12	53	0	W	F	98
26	4	62	Pmac	36	50	0	S	12	53	0	W	F	98
26	4	62	Pmac	36	50	0	S	12	53	0	W	F	98
26	4	62	Pmac	37	11	0	S	12	48	0	W	F	99
26	4	62	Pmac	36	46	0	S	13	15	0	W	F	99
26	4	62	Pmac	37	0	0	S	13	45	0	W	F	99
26	4	62	Pmac	36	45	0	S	12	18	0	W	F	99
26	4	62	Pmac	36	43	0	S	13	0	0	W	F	100
26	4	62	Pmac	36	45	0	S	12	50	0	W	F	100
26	4	62	Pmac	37	0	0	S	12	40	0	W	F	100
26	4	62	Pmac	36	45	0	S	13	5	0	W	F	100
26	4	62	Pmac	36	45	0	S	12	15	0	W	F	100
26	4	62	Pmac	36	45	0	S	12	18	0	W	F	100
26	4	62	Pmac	36	45	0	S	13	5	0	W	F	101
26	4	62	Pmac	37	11	0	S	12	48	0	W	F	101
26	4	62	Pmac	37	11	0	S	12	48	0	W	F	101
26	4	62	Pmac	37	11	0	S	12	48	0	W	F	101
26	4	62	Pmac	36	45	0	S	13	5	0	W	F	101
26	4	62	Pmac	36	45	0	S	13	5	0	W	F	101
26	4	62	Pmac	36	45	0	S	13	15	0	W	F	101
26	4	62	Pmac	36	50	0	S	12	56	0	W	F	101
26	4	62	Pmac	37	0	0	S	13	45	0	W	F	101
26	4	62	Pmac	36	50	0	S	13	11	0	W	F	102
26	4	62	Pmac	36	43	0	S	13	0	0	W	F	102
26	4	62	Pmac	37	0	0	S	12	40	0	W	F	102
26	4	62	Pmac	36	45	0	S	13	5	0	W	F	102
26	4	62	Pmac	36	45	0	S	13	5	0	W	F	102
26	4	62	Pmac	36	42	0	S	12	54	0	W	F	102
26	4	62	Pmac	36	45	0	S	12	55	0	W	F	102
26	4	62	Pmac	36	40	0	S	13	8	0	W	F	102
26	4	62	Pmac	36	45	0	S	13	5	0	W	F	103
26	4	62	Pmac	36	45	0	S	13	40	0	W	F	103
26	4	62	Pmac	36	42	0	S	13	6	0	W	F	103
26	4	62	Pmac	36	44	0	S	13	5	0	W	F	104
26	4	62	Pmac	37	10	0	S	12	50	0	W	F	104
26	4	62	Pmac	37	0	0	S	12	40	0	W	F	104
26	4	62	Pmac	36	45	0	S	13	5	0	W	F	104
26	4	62	Pmac	36	45	0	S	13	15	0	W	F	104
26	4	62	Pmac	36	55	0	S	13	20	0	W	F	104
26	4	62	Pmac	36	50	0	S	13	21	0	W	F	104
26	4	62	Pmac	36	45	0	S	13	10	0	W	F	104
26	4	62	Pmac	37	15	0	S	12	40	0	W	F	104
26	4	62	Pmac	37	11	0	S	12	48	0	W	F	105
26	4	62	Pmac	36	54	0	S	13	40	0	W	F	105
26	4	62	Pmac	36	46	0	S	13	8	0	W	F	105
26	4	62	Pmac	37	11	0	S	12	48	0	W	F	105
26	4	62	Pmac	36	45	0	S	12	48	0	W	F	105
26	4	62	Pmac	36	2	0	S	12	55	0	W	F	105
26	4	62	Pmac	36	45	0	S	13	8	0	W	F	106
26	4	62	Pmac	37	11	0	S	12	48	0	W	F	106
26	4	62	Pmac	36	45	0	S	13	15	0	W	F	106
26	4	62	Pmac	36	46	0	S	13	1	0	W	F	107
26	4	62	Pmac	37	0	0	S	12	40	0	W	F	107
26	4	62	Pmac	37	10	0	S	12	50	0	W	F	108
26	4	62	Pmac	37	11	0	S	12	48	0	W	F	108
26	4	62	Pmac	36	50	0	S	13	23	0	W	F	108
26	4	62	Pmac	36	45	0	S	13	5	0	W	F	109
26	4	62	Pmac	36	50	0	S	13	11	0	W	F	110
26	4	62	Pmac	37	11	0	S	12	48	0	W	F	110
26	4	62	Pmac	36	52	0	S	13	15	0	W	F	110
26	4	62	Pmac	36	45	0	S	13	5	0	W	F	110
26	4	62	Pmac	36	45	0	S	12	50	0	W	F	112
26	4	62	Pmac	36	46	0	S	13	5	0	W	F	113
26	4	62	Pmac	36	43	0	S	13	5	0	W	F	114
26	4	62	Pmac	36	45	0	S	13	5	0	W	F	117
26	4	62	Pmac	36	59	0	S	12	55	0	W	F	117
27	4	62	Pmac	36	27	0	S	12	53	0	W	M	79
27	4	62	Pmac	36	7	0	S	12	45	0	W	M	94
27	4	62	Pmac	36	30	0	S	12	45	0	W	M	101
27	4	62	Pmac	35	50	0	S	13	5	0	W	M	104
27	4	62	Pmac	36	30	0	S	12	40	0	W	M	105
27	4	62	Pmac	36	5	0	S	12	15	0	W	M	105
27	4	62	Pmac	36	30	0	S	12	40	0	W	M	107
27	4	62	Pmac	36	15	0	S	12	46	0	W	M	109
27	4	62	Pmac	36	15	0	S	12	46	0	W	M	110
27	4	62	Pmac	35	47	0	S	12	36	0	W	M	138
27	4	62	Pmac	35	47	0	S	12	36	0	W	M	144
27	4	62	Pmac	36	20	0	S	12	10	0	W	F	73
27	4	62	Pmac	36	30	0	S	12	40	0	W	F	88
27	4	62	Pmac	36	15	0	S	12	46	0	W	F	93
27	4	62	Pmac	36	20	0	S	12	50	0	W	F	94
27	4	62	Pmac	36	10	0	S	12	40	0	W	F	94
27	4	62	Pmac	36	24	0	S	13	1	0	W	F	95
27	4	62	Pmac	36	40	0	S	13	10	0	W	F	95
27	4	62	Pmac	36	20	0	S	12	50	0	W	F	95
27	4	62	Pmac	36	7	0	S	12	43	0	W	F	95
27	4	62	Pmac	36	15	0	S	12	46	0	W	F	95
27	4	62	Pmac	36	33	0	S	12	46	0	W	F	96
27	4	62	Pmac	36	15	0	S	12	46	0	W	F	96
27	4	62	Pmac	36	35	0	S	12	55	0	W	F	97
27	4	62	Pmac	36	40	0	S	12	51	0	W	F	97
27	4	62	Pmac	36	15	0	S	12	46	0	W	F	97
27	4	62	Pmac	36	20	0	S	12	10	0	W	F	99
27	4	62	Pmac	36	21	0	S	12	56	0	W	F	100
27	4	62	Pmac	36	31	0	S	12	50	0	W	F	100
27	4	62	Pmac	36	20	0	S	12	50	0	W	F	100
27	4	62	Pmac	36	33	0	S	12	58	0	W	F	101
27	4	62	Pmac	36	30	0	S	12	40	0	W	F	101
27	4	62	Pmac	36	26	0	S	13	0	0	W	F	102
27	4	62	Pmac	36	41	0	S	12	50	0	W	F	102
27	4	62	Pmac	36	15	0	S	12	46	0	W	F	102
27	4	62	Pmac	36	30	0	S	12	40	0	W	F	103
27	4	62	Pmac	36	31	0	S	12	44	0	W	F	105
27	4	62	Pmac	36	7	0	S	12	45	0	W	F	105
27	4	62	Pmac	36	30	0	S	12	40	0	W	F	106
27	4	62	Pmac	36	5	0	S	12	44	0	W	F	106
27	4	62	Pmac	36	20	0	S	12	55	0	W	F	107
27	4	62	Pmac	36	3	0	S	12	42	0	W	F	107
27	4	62	Pmac	36	33	0	S	12	45	0	W	F	108
27	4	62	Pmac	36	27	0	S	13	0	0	W	F	110
27	4	62	Pmac	36	5	0	S	12	55	0	W	F	110
27	4	62	Pmac	36	40	0	S	12	51	0	W	F	111
27	4	62	Pmac	36	41	0	S	12	50	0	W	F	112
28	4	62	Pmac	35	0	0	S	12	10	0	W	M	91
28	4	62	Pmac	35	0	0	S	12	10	0	W	M	93
28	4	62	Pmac	35	27	0	S	12	23	0	W	M	94
28	4	62	Pmac	35	19	0	S	12	10	0	W	M	94
28	4	62	Pmac	35	28	0	S	12	4	0	W	M	100
28	4	62	Pmac	35	38	0	S	12	25	0	W	M	101
28	4	62	Pmac	36	15	0	S	12	11	0	W	M	102
28	4	62	Pmac	34	55	0	S	12	22	0	W	M	102
28	4	62	Pmac	35	19	0	S	12	10	0	W	M	102
28	4	62	Pmac	35	0	0	S	12	10	0	W	M	103
28	4	62	Pmac	35	30	0	S	12	13	0	W	M	104
28	4	62	Pmac	35	10	0	S	11	48	0	W	M	104
28	4	62	Pmac	35	0	0	S	12	10	0	W	M	104
28	4	62	Pmac	35	10	0	S	12	2	0	W	M	105
28	4	62	Pmac	34	45	0	S	12	18	0	W	M	105
28	4	62	Pmac	35	56	0	S	12	16	0	W	M	106
28	4	62	Pmac	35	23	0	S	12	16	0	W	M	109
28	4	62	Pmac	35	0	0	S	12	10	0	W	M	111
28	4	62	Pmac	35	30	0	S	12	5	0	W	M	115
28	4	62	Pmac	35	2	0	S	12	2	0	W	M	141
28	4	62	Pmac	35	21	0	S	12	2	0	W	M	142
28	4	62	Pmac	36	20	0	S	12	50	0	W	M	150
28	4	62	Pmac	35	14	0	S	11	45	0	W	F	78
28	4	62	Pmac	36	32	0	S	13	5	0	W	F	88
28	4	62	Pmac	35	27	0	S	12	23	0	W	F	88
28	4	62	Pmac	35	30	0	S	12	30	0	W	F	89
28	4	62	Pmac	35	30	0	S	12	30	0	W	F	93
28	4	62	Pmac	35	30	0	S	12	30	0	W	F	94
28	4	62	Pmac	35	27	0	S	12	23	0	W	F	95
28	4	62	Pmac	35	23	0	S	12	16	0	W	F	96
28	4	62	Pmac	36	20	0	S	12	55	0	W	F	97
28	4	62	Pmac	35	15	0	S	12	10	0	W	F	98
28	4	62	Pmac	35	27	0	S	12	23	0	W	F	98
28	4	62	Pmac	35	32	0	S	12	41	0	W	F	99
28	4	62	Pmac	35	15	0	S	11	46	0	W	F	100
28	4	62	Pmac	35	25	0	S	12	12	0	W	F	100
28	4	62	Pmac	35	27	0	S	12	23	0	W	F	101
28	4	62	Pmac	35	30	0	S	10	40	0	W	F	101
28	4	62	Pmac	35	26	0	S	12	3	0	W	F	101
28	4	62	Pmac	35	30	0	S	12	30	0	W	F	102
28	4	62	Pmac	35	27	0	S	12	23	0	W	F	103
28	4	62	Pmac	35	10	0	S	11	45	0	W	F	103
28	4	62	Pmac	35	4	0	S	12	2	0	W	F	103
28	4	62	Pmac	35	28	0	S	12	16	0	W	F	103
28	4	62	Pmac	35	0	0	S	12	10	0	W	F	104
28	4	62	Pmac	35	30	0	S	12	30	0	W	F	104
28	4	62	Pmac	35	15	0	S	11	46	0	W	F	105
28	4	62	Pmac	35	39	0	S	12	24	0	W	F	105
28	4	62	Pmac	36	23	0	S	13	10	0	W	F	107
28	4	62	Pmac	35	27	0	S	12	23	0	W	F	107
28	4	62	Pmac	35	30	0	S	12	41	0	W	F	107
28	4	62	Pmac	35	27	0	S	13	5	0	W	F	107
28	4	62	Pmac	35	30	0	S	12	30	0	W	F	108
28	4	62	Pmac	35	18	0	S	12	2	0	W	F	108
28	4	62	Pmac	35	27	0	S	12	23	0	W	F	108
28	4	62	Pmac	34	59	0	S	12	18	0	W	F	108
28	4	62	Pmac	35	25	0	S	12	3	0	W	F	108
28	4	62	Pmac	35	36	0	S	12	26	0	W	F	109
28	4	62	Pmac	35	6	0	S	12	5	0	W	F	109
28	4	62	Pmac	35	36	0	S	12	26	0	W	F	110
28	4	62	Pmac	34	58	0	S	12	17	0	W	F	110
28	4	62	Pmac	35	30	0	S	13	10	0	W	F	110
28	4	62	Pmac	35	37	0	S	12	26	0	W	F	111
28	4	62	Pmac	34	57	0	S	12	5	0	W	F	112
28	4	62	Pmac	35	28	0	S	12	18	0	W	F	119
28	4	62	Pmac	34	58	0	S	12	15	0	W	F	120
29	4	62	Pmac	36	32	0	S	13	5	0	W	F	94
29	4	62	Pmac	37	0	0	S	13	15	0	W	F	102
29	4	62	Pmac	36	32	0	S	13	5	0	W	F	103
19	10	62	Pmac	21	28	0	N	17	42	0	W	M	82
19	10	62	Pmac	21	42	1	N	18	41	4	W	M	97
19	10	62	Pmac	21	42	0	N	18	41	4	W	M	101
19	10	62	Pmac	21	44	0	N	17	39	0	W	M	111
19	10	62	Pmac	21	27	0	N	18	5	0	W	F	74
19	10	62	Pmac	21	33	0	N	17	38	0	W	F	83
19	10	62	Pmac	21	33	0	N	17	38	0	W	F	90
19	10	62	Pmac	21	33	5	N	17	55	0	W	F	93
19	10	62	Pmac	21	23	0	N	17	55	0	W	F	94
19	10	62	Pmac	21	32	0	N	17	58	0	W	F	97
19	10	62	Pmac	21	33	0	N	17	38	0	W	F	97
19	10	62	Pmac	21	41	0	N	18	41	4	W	F	98
19	10	62	Pmac	21	25	2	N	17	55	0	W	F	98
19	10	62	Pmac	21	33	0	N	17	38	0	W	F	99
19	10	62	Pmac	21	30	0	N	18	0	0	W	F	102
19	10	62	Pmac	21	42	0	N	18	41	4	W	F	103
20	10	62	Pmac	21	11	8	N	18	0	0	W	M	77
20	10	62	Pmac	21	10	0	N	17	55	0	W	M	91
20	10	62	Pmac	20	40	8	N	18	6	3	W	M	96
20	10	62	Pmac	20	52	1	N	18	5	0	W	M	97
20	10	62	Pmac	20	57	0	N	18	41	0	W	M	101
20	10	62	Pmac	20	57	0	N	18	59	0	W	M	106
20	10	62	Pmac	21	6	9	N	18	2	0	W	M	110
20	10	62	Pmac	21	8	3	N	18	9	0	W	M	113
20	10	62	Pmac	20	57	0	N	18	59	0	W	M	122
20	10	62	Pmac	20	43	0	N	17	56	0	W	F	98
20	10	62	Pmac	21	11	0	N	18	2	0	W	F	100
20	10	62	Pmac	21	12	0	N	18	1	0	W	F	101
20	10	62	Pmac	21	10	0	N	18	0	0	W	F	103
24	10	62	Pmac	1	12	0	N	4	25	0	W	F	93
26	10	62	Pmac	1	10	0	S	4	15	5	W	M	47
26	10	62	Pmac	1	15	7	S	4	24	5	W	M	69
26	10	62	Pmac	1	10	5	S	4	26	0	W	M	88
26	10	62	Pmac	0	47	0	S	4	20	0	W	M	89
26	10	62	Pmac	2	59	0	N	2	34	0	W	M	95
26	10	62	Pmac	2	59	5	N	3	50	0	W	M	101
26	10	62	Pmac	0	49	3	S	4	15	2	W	M	105
26	10	62	Pmac	0	53	0	S	5	12	0	W	M	106
26	10	62	Pmac	2	59	0	N	2	34	0	W	M	111
26	10	62	Pmac	0	42	7	S	4	13	0	W	M	112
26	10	62	Pmac	0	48	0	S	4	17	0	W	F	50
26	10	62	Pmac	0	54	4	S	4	13	7	W	F	63
26	10	62	Pmac	0	53	8	S	4	11	9	W	F	64
26	10	62	Pmac	0	42	8	S	4	14	0	W	F	72
26	10	62	Pmac	0	35	0	S	4	15	0	W	F	74
26	10	62	Pmac	0	53	1	S	4	14	4	W	F	83
26	10	62	Pmac	0	50	0	S	4	58	0	W	F	86
26	10	62	Pmac	0	45	0	S	4	18	0	W	F	86
26	10	62	Pmac	1	0	0	S	4	5	0	W	F	87
26	10	62	Pmac	0	50	0	S	5	6	0	W	F	89
26	10	62	Pmac	0	51	0	S	5	1	0	W	F	90
26	10	62	Pmac	0	50	0	S	4	22	0	W	F	91
26	10	62	Pmac	0	50	0	S	5	3	0	W	F	92
26	10	62	Pmac	0	52	0	S	4	10	0	W	F	92
26	10	62	Pmac	0	42	0	S	4	14	0	W	F	94
26	10	62	Pmac	0	50	0	S	4	15	0	W	F	94
26	10	62	Pmac	0	34	2	S	2	40	0	W	F	95
26	10	62	Pmac	0	35	0	S	4	15	0	W	F	96
26	10	62	Pmac	0	50	0	S	4	16	0	W	F	97
26	10	62	Pmac	0	34	0	S	4	15	0	W	F	97
26	10	62	Pmac	0	55	0	S	5	13	0	W	F	97
26	10	62	Pmac	0	46	5	S	4	17	0	W	F	98
26	10	62	Pmac	0	50	0	S	4	16	0	W	F	99
26	10	62	Pmac	0	55	1	S	4	9	9	W	F	100
26	10	62	Pmac	0	8	5	S	3	24	0	W	F	101
26	10	62	Pmac	0	32	4	S	4	20	3	W	F	102
26	10	62	Pmac	0	48	0	S	4	50	0	W	F	102
26	10	62	Pmac	0	34	5	S	4	15	3	W	F	103
26	10	62	Pmac	1	15	0	S	4	27	0	W	F	104
26	10	62	Pmac	0	41	0	S	4	15	0	W	F	104
26	10	62	Pmac	1	11	5	S	4	25	0	W	F	105
26	10	62	Pmac	1	16	0	S	4	25	5	W	F	106
26	10	62	Pmac	0	50	0	S	4	16	0	W	F	107
26	10	62	Pmac	0	41	0	S	4	18	0	W	F	107
26	10	62	Pmac	0	54	4	S	4	13	7	W	F	108
26	10	62	Pmac	0	55	1	S	5	13	2	W	F	109
26	10	62	Pmac	0	51	0	S	0	5	8	W	F	112
26	10	62	Pmac	0	51	5	S	4	13	0	W	F	114
26	10	62	Pmac	0	48	0	S	4	45	0	W	F	114
27	10	62	Pmac	3	23	2	S	3	6	0	W	M	62
27	10	62	Pmac	3	2	0	S	2	31	0	W	M	87
27	10	62	Pmac	0	7	0	S	2	44	3	W	M	114
27	10	62	Pmac	3	24	0	S	3	5	0	W	F	59
27	10	62	Pmac	3	10	0	S	2	40	0	W	F	76
27	10	62	Pmac	0	17	3	S	2	34	1	W	F	82
27	10	62	Pmac	3	2	1	S	2	41	1	W	F	82
27	10	62	Pmac	0	14	8	S	2	33	4	W	F	84
27	10	62	Pmac	3	23	2	S	3	6	0	W	F	86
27	10	62	Pmac	2	59	2	N	3	50	0	W	F	87
27	10	62	Pmac	3	24	0	S	3	5	0	W	F	88
27	10	62	Pmac	3	23	2	S	3	6	0	W	F	89
27	10	62	Pmac	3	40	0	S	2	35	0	W	F	89
27	10	62	Pmac	0	15	7	S	2	30	3	W	F	90
27	10	62	Pmac	3	10	0	S	2	31	0	W	F	90
27	10	62	Pmac	2	46	0	S	2	47	0	W	F	90
27	10	62	Pmac	3	9	2	S	2	29	3	W	F	92
27	10	62	Pmac	2	57	0	S	2	33	0	W	F	92
27	10	62	Pmac	3	23	2	S	3	6	0	W	F	93
27	10	62	Pmac	2	59	0	S	2	39	0	W	F	93
27	10	62	Pmac	2	58	0	S	2	33	0	W	F	94
27	10	62	Pmac	3	2	0	S	2	39	0	W	F	96
27	10	62	Pmac	3	23	2	S	3	6	0	W	F	97
27	10	62	Pmac	3	9	5	S	2	28	5	W	F	97
27	10	62	Pmac	2	57	0	S	2	34	0	W	F	99
27	10	62	Pmac	3	23	2	S	3	6	0	W	F	100
27	10	62	Pmac	2	53	0	S	2	35	0	W	F	101
27	10	62	Pmac	0	10	4	S	2	40	0	W	F	102
27	10	62	Pmac	3	0	0	S	2	38	0	W	F	102
27	10	62	Pmac	2	57	0	S	2	32	5	W	F	102
27	10	62	Pmac	3	35	0	S	3	0	0	W	F	104
27	10	62	Pmac	2	57	0	S	2	34	0	W	F	109
27	10	62	Pmac	2	59	5	N	3	50	0	W	F	110
27	10	62	Pmac	2	59	0	N	2	34	0	W	F	110
27	10	62	Pmac	2	59	0	S	2	34	1	W	F	110
27	10	62	Pmac	3	35	0	S	3	0	0	W	F	114
28	10	62	Pmac	5	46	1	S	1	23	0	W	M	87
28	10	62	Pmac	3	30	0	S	1	0	0	W	M	91
28	10	62	Pmac	5	39	0	S	1	31	0	W	M	96
28	10	62	Pmac	5	26	1	S	1	30	4	W	M	100
28	10	62	Pmac	3	23	0	S	1	10	0	W	M	102
28	10	62	Pmac	5	25	0	S	1	20	0	W	M	103
28	10	62	Pmac	5	24	2	S	1	32	0	W	M	108
28	10	62	Pmac	5	36	0	S	1	10	2	W	M	109
28	10	62	Pmac	5	45	0	S	1	12	0	W	M	137
28	10	62	Pmac	5	50	0	S	1	18	0	W	M	149
28	10	62	Pmac	5	49	0	S	1	12	0	W	M	153
28	10	62	Pmac	5	48	0	S	1	20	0	W	M	161
28	10	62	Pmac	5	48	5	S	1	22	0	W	F	71
28	10	62	Pmac	5	32	5	S	1	25	5	W	F	74
28	10	62	Pmac	5	40	0	S	1	35	0	W	F	74
28	10	62	Pmac	5	25	8	S	1	30	6	W	F	82
28	10	62	Pmac	5	49	0	S	1	22	0	W	F	83
28	10	62	Pmac	5	31	2	S	1	45	8	W	F	84
28	10	62	Pmac	5	37	0	S	1	33	0	W	F	87
28	10	62	Pmac	7	7	0	S	0	50	0	W	F	88
28	10	62	Pmac	5	40	0	S	1	32	0	W	F	88
28	10	62	Pmac	5	49	0	S	1	22	0	W	F	89
28	10	62	Pmac	5	48	0	S	1	22	2	W	F	89
28	10	62	Pmac	5	26	0	S	1	30	5	W	F	92
28	10	62	Pmac	5	24	3	S	1	31	0	W	F	92
28	10	62	Pmac	5	50	0	S	1	20	0	W	F	92
28	10	62	Pmac	5	48	8	S	1	21	8	W	F	93
28	10	62	Pmac	5	34	0	S	0	52	0	W	F	93
28	10	62	Pmac	7	7	0	S	0	50	0	W	F	94
28	10	62	Pmac	5	28	0	S	1	15	0	W	F	94
28	10	62	Pmac	5	13	8	S	1	41	1	W	F	94
28	10	62	Pmac	5	48	0	S	1	22	5	W	F	94
28	10	62	Pmac	5	48	0	S	1	24	0	W	F	94
28	10	62	Pmac	5	32	0	S	1	13	0	W	F	95
28	10	62	Pmac	7	7	0	S	0	50	0	W	F	96
28	10	62	Pmac	5	32	5	S	1	25	5	W	F	97
28	10	62	Pmac	5	25	0	S	1	32	1	W	F	97
28	10	62	Pmac	5	37	0	S	1	11	6	W	F	98
28	10	62	Pmac	5	38	0	S	1	28	0	W	F	99
28	10	62	Pmac	5	33	8	S	1	24	4	W	F	100
28	10	62	Pmac	5	48	8	S	1	24	0	W	F	101
28	10	62	Pmac	5	28	0	S	1	0	0	W	F	101
28	10	62	Pmac	5	31	0	S	1	14	0	W	F	101
28	10	62	Pmac	5	41	0	S	1	34	0	W	F	102
28	10	62	Pmac	5	49	0	S	1	22	0	W	F	102
28	10	62	Pmac	5	21	4	S	1	32	2	W	F	102
28	10	62	Pmac	5	26	0	S	1	0	0	W	F	102
28	10	62	Pmac	5	48	3	S	1	22	0	W	F	103
28	10	62	Pmac	5	48	1	S	1	22	5	W	F	103
28	10	62	Pmac	0	50	0	S	4	16	0	W	F	104
28	10	62	Pmac	5	25	0	S	1	20	0	W	F	105
28	10	62	Pmac	5	47	0	S	1	13	0	W	F	105
28	10	62	Pmac	5	31	0	S	0	58	0	W	F	107
28	10	62	Pmac	5	28	0	S	1	0	0	W	F	107
28	10	62	Pmac	5	48	0	S	1	14	0	W	F	108
28	10	62	Pmac	3	28	0	S	1	0	0	W	F	109
28	10	62	Pmac	5	24	3	S	1	31	0	W	F	112
28	10	62	Pmac	5	36	3	S	1	10	3	W	F	113
28	10	62	Pmac	5	36	8	S	1	10	0	W	F	116
28	10	62	Pmac	5	36	8	S	1	10	0	W	F	116
28	10	62	Pmac	5	48	0	S	1	14	0	W	F	117
1	11	62	Pmac	21	47	0	S	8	20	0	E	M	57
1	11	62	Pmac	21	40	0	S	8	28	0	E	M	95
1	11	62	Pmac	21	41	4	S	8	30	2	E	M	108
1	11	62	Pmac	21	46	0	S	8	40	5	E	M	122
1	11	62	Pmac	21	45	4	S	8	42	0	E	M	122
1	11	62	Pmac	21	46	0	S	8	42	0	E	M	126
1	11	62	Pmac	21	44	0	S	8	41	0	E	M	132
1	11	62	Pmac	21	45	0	S	8	24	0	E	F	92
1	11	62	Pmac	21	40	0	S	8	27	0	E	F	94
1	11	62	Pmac	21	40	0	S	8	26	0	E	F	97
1	11	62	Pmac	21	54	0	S	8	52	4	E	F	99
1	11	62	Pmac	21	40	0	S	8	26	0	E	F	99
1	11	62	Pmac	21	38	0	S	8	25	0	E	F	101
1	11	62	Pmac	21	44	0	S	8	34	0	E	F	102
1	11	62	Pmac	21	54	0	S	8	53	4	E	F	102
1	11	62	Pmac	21	40	0	S	8	27	0	E	F	102
1	11	62	Pmac	21	39	0	S	8	27	5	E	F	103
1	11	62	Pmac	21	42	1	S	8	41	4	E	F	104
1	11	62	Pmac	21	42	1	S	8	34	2	E	F	104
1	11	62	Pmac	21	41	0	S	8	30	0	E	F	104
1	11	62	Pmac	21	39	5	S	8	30	0	E	F	104
1	11	62	Pmac	21	55	0	S	8	35	0	E	F	105
1	11	62	Pmac	21	53	0	S	8	35	0	E	F	106
1	11	62	Pmac	21	40	0	S	8	40	8	E	F	107
1	11	62	Pmac	21	40	0	S	8	25	0	E	F	107
1	11	62	Pmac	21	46	0	S	8	22	0	E	F	108
1	11	62	Pmac	21	43	0	S	8	44	1	E	F	109
1	11	62	Pmac	21	35	0	S	8	26	0	E	F	110
1	11	62	Pmac	21	40	0	S	8	34	0	E	F	110
1	11	62	Pmac	21	40	1	S	8	34	2	E	F	110
1	11	62	Pmac	21	43	0	S	8	31	0	E	F	116
2	11	62	Pmac	24	53	0	S	10	34	0	E	M	91
2	11	62	Pmac	24	42	4	S	10	30	1	E	M	95
2	11	62	Pmac	24	24	0	S	10	25	0	E	M	96
2	11	62	Pmac	23	50	0	S	9	34	0	E	M	112
2	11	62	Pmac	23	39	0	S	9	18	0	E	M	120
2	11	62	Pmac	24	55	3	S	10	33	0	E	F	84
2	11	62	Pmac	21	40	1	S	8	34	2	E	F	90
2	11	62	Pmac	24	40	2	S	10	22	8	E	F	96
2	11	62	Pmac	24	52	0	S	10	33	0	E	F	105
2	11	62	Pmac	24	36	4	S	10	29	5	E	F	110
3	11	62	Pmac	25	30	0	S	12	6	0	E	M	70
3	11	62	Pmac	25	40	0	S	12	15	0	E	M	76
3	11	62	Pmac	26	15	0	S	13	13	0	E	M	94
3	11	62	Pmac	25	32	0	S	12	17	0	E	M	96
3	11	62	Pmac	23	30	0	S	12	10	0	E	M	97
3	11	62	Pmac	26	16	5	S	13	12	0	E	M	100
3	11	62	Pmac	25	32	0	S	12	18	5	E	F	76
3	11	62	Pmac	25	40	0	S	12	15	0	E	F	79
3	11	62	Pmac	25	40	0	S	12	15	0	E	F	88
3	11	62	Pmac	25	40	0	S	12	15	0	E	F	90
3	11	62	Pmac	26	3	0	S	12	32	3	E	F	93
3	11	62	Pmac	26	1	4	S	12	8	3	E	F	97
3	11	62	Pmac	26	0	0	S	12	30	0	E	F	101
3	11	62	Pmac	25	20	0	S	12	20	0	E	F	105
4	11	62	Pmac	30	0	0	S	13	0	0	E	M	96
4	11	62	Pmac	30	11	0	S	13	12	0	E	M	99
4	11	62	Pmac	30	10	0	S	13	9	0	E	M	100
4	11	62	Pmac	30	15	0	S	13	1	0	E	M	100
4	11	62	Pmac	30	15	0	S	13	1	0	E	M	104
4	11	62	Pmac	30	15	0	S	13	1	0	E	F	95
4	11	62	Pmac	30	15	0	S	13	1	0	E	F	98
4	11	62	Pmac	30	0	0	S	13	18	0	E	F	107
4	11	62	Pmac	30	15	0	S	13	1	0	E	F	107
6	11	62	Pmac	35	0	0	S	18	10	0	E	M	105
6	11	62	Pmac	35	20	0	S	18	25	0	E	M	110
6	11	62	Pmac	35	1	0	S	18	10	0	E	M	112
7	11	62	Pmac	35	15	1	S	18	28	0	E	M	99
7	11	62	Pmac	35	41	5	S	18	36	0	E	M	104
7	11	62	Pmac	35	40	8	S	18	37	0	E	M	111
7	11	62	Pmac	35	28	0	S	18	32	0	E	M	112
7	11	62	Pmac	35	30	0	S	18	22	0	E	M	113
7	11	62	Pmac	35	25	0	S	18	15	0	E	M	114
7	11	62	Pmac	35	50	3	S	18	35	0	E	M	114
7	11	62	Pmac	35	41	0	S	18	30	0	E	M	115
7	11	62	Pmac	35	0	0	S	17	55	0	E	M	115
7	11	62	Pmac	35	14	8	S	18	20	4	E	M	116
7	11	62	Pmac	35	26	0	S	18	26	0	E	M	116
7	11	62	Pmac	35	42	1	S	18	37	3	E	M	116
7	11	62	Pmac	35	17	0	S	18	5	0	E	M	116
7	11	62	Pmac	35	10	3	S	18	0	0	E	M	117
7	11	62	Pmac	35	20	0	S	18	40	0	E	M	118
7	11	62	Pmac	35	17	0	S	18	5	0	E	M	119
7	11	62	Pmac	35	20	8	S	18	40	0	E	M	120
7	11	62	Pmac	35	0	3	S	17	56	8	E	M	123
7	11	62	Pmac	35	28	0	S	18	12	0	E	M	123
7	11	62	Pmac	35	17	0	S	18	5	0	E	M	124
7	11	62	Pmac	35	28	0	S	18	23	0	E	M	125
7	11	62	Pmac	35	14	0	S	18	5	0	E	M	128
7	11	62	Pmac	35	40	0	S	18	38	0	E	M	129
7	11	62	Pmac	35	14	0	S	18	5	0	E	M	130
7	11	62	Pmac	35	41	0	S	18	42	0	E	M	131
7	11	62	Pmac	35	39	0	S	18	16	0	E	M	132
7	11	62	Pmac	35	32	8	S	18	22	4	E	M	133
7	11	62	Pmac	35	30	4	S	18	20	6	E	M	133
7	11	62	Pmac	35	38	0	S	18	40	0	E	M	149
8	11	62	Pmac	36	6	2	S	19	20	0	E	M	102
8	11	62	Pmac	36	10	4	S	19	13	7	E	M	112
8	11	62	Pmac	36	10	0	S	19	20	0	E	M	114
8	11	62	Pmac	36	19	0	S	19	24	0	E	M	115
8	11	62	Pmac	32	30	0	S	19	10	0	E	M	116
8	11	62	Pmac	36	2	5	S	19	24	5	E	M	117
8	11	62	Pmac	35	7	0	S	19	17	0	E	M	118
8	11	62	Pmac	36	14	8	S	19	20	6	E	M	119
8	11	62	Pmac	36	10	0	S	19	0	0	E	M	119
8	11	62	Pmac	36	15	0	S	19	10	0	E	M	120
8	11	62	Pmac	36	10	0	S	19	20	0	E	M	124
8	11	62	Pmac	36	15	2	S	19	23	4	E	M	124
8	11	62	Pmac	36	10	0	S	19	20	0	E	M	130
8	11	62	Pmac	36	7	0	S	19	30	0	E	M	131
8	11	62	Pmac	36	10	0	S	19	20	0	E	M	131
8	11	62	Pmac	36	10	0	S	19	10	0	E	M	134
8	11	62	Pmac	36	2	5	S	19	24	5	E	M	135
13	11	62	Pmac	36	39	0	S	4	30	0	W	M	123
13	11	62	Pmac	36	41	0	S	4	31	0	W	M	124
13	11	62	Pmac	37	49	0	S	4	23	0	W	M	131
13	11	62	Pmac	37	30	0	S	4	22	0	W	M	133
13	11	62	Pmac	36	52	0	S	4	32	0	W	M	136
13	11	62	Pmac	37	42	0	S	4	23	0	W	M	139
14	11	62	Pmac	36	30	0	S	6	7	0	W	M	124
15	11	62	Pmac	35	56	1	S	5	18	4	W	M	153
15	11	62	Pmac	35	35	3	S	7	10	0	W	M	157
20	11	62	Pmac	36	55	3	S	11	43	1	W	M	135
20	11	62	Pmac	36	55	5	S	11	43	3	W	M	137
20	11	62	Pmac	36	56	0	S	11	43	7	W	M	145
21	11	62	Pmac	37	34	8	S	10	20	7	W	M	134
21	11	62	Pmac	37	31	3	S	10	21	1	W	M	135
21	11	62	Pmac	37	35	0	S	10	20	3	W	M	137
21	11	62	Pmac	37	30	1	S	10	22	2	W	M	139
21	11	62	Pmac	37	35	0	S	10	20	0	W	M	140
21	11	62	Pmac	37	33	0	S	10	21	0	W	M	141
21	11	62	Pmac	37	33	6	S	10	19	4	W	M	144
21	11	62	Pmac	37	30	0	S	10	25	0	W	M	146
25	11	62	Pmac	37	28	0	S	5	11	0	E	M	110
25	11	62	Pmac	37	23	0	S	5	11	0	E	M	112
25	11	62	Pmac	37	30	0	S	5	12	0	E	M	114
25	11	62	Pmac	36	55	0	S	4	30	0	E	M	116
25	11	62	Pmac	37	24	0	S	5	10	0	E	M	116
25	11	62	Pmac	37	31	0	S	5	18	0	E	M	119
25	11	62	Pmac	37	49	0	S	4	27	0	E	M	136
25	11	62	Pmac	36	40	0	S	3	10	0	E	M	136
25	11	62	Pmac	36	40	0	S	3	10	0	E	M	139
25	11	62	Pmac	37	29	0	S	5	1	0	E	M	142
25	11	62	Pmac	37	6	0	S	2	31	0	E	F	90
26	11	62	Pmac	37	43	0	S	5	37	0	E	M	95
26	11	62	Pmac	36	14	1	S	6	53	0	E	M	111
26	11	62	Pmac	37	10	9	S	6	51	1	E	M	113
26	11	62	Pmac	37	14	6	S	6	52	4	E	M	114
26	11	62	Pmac	37	16	0	S	7	5	0	E	M	116
26	11	62	Pmac	37	11	5	S	6	53	2	E	M	116
26	11	62	Pmac	37	15	0	S	7	20	0	E	M	118
26	11	62	Pmac	37	8	9	S	5	23	5	E	M	120
26	11	62	Pmac	37	8	5	S	5	25	0	E	M	122
26	11	62	Pmac	37	6	0	S	5	21	0	E	M	122
26	11	62	Pmac	37	15	0	S	7	8	0	E	M	122
26	11	62	Pmac	37	8	5	S	7	0	0	E	M	123
26	11	62	Pmac	37	8	0	S	5	24	5	E	M	123
26	11	62	Pmac	37	14	0	S	7	7	0	E	M	123
26	11	62	Pmac	37	17	0	S	7	3	0	E	M	123
26	11	62	Pmac	37	10	0	S	7	50	0	E	M	125
26	11	62	Pmac	37	45	0	S	5	33	0	E	F	96
26	11	62	Pmac	37	37	9	S	5	39	0	E	F	116
27	11	62	Pmac	36	59	0	S	12	16	0	E	M	110
27	11	62	Pmac	37	10	1	S	12	41	4	E	M	112
27	11	62	Pmac	36	59	0	S	12	15	0	E	M	114
27	11	62	Pmac	36	55	0	S	12	53	0	E	M	120
27	11	62	Pmac	37	0	0	S	12	55	0	E	M	124
27	11	62	Pmac	36	51	0	S	12	37	3	E	M	127
27	11	62	Pmac	37	12	0	S	12	42	6	E	M	130
28	11	62	Pmac	35	17	0	S	18	18	4	E	M	88
28	11	62	Pmac	35	3	0	S	18	1	0	E	M	93
28	11	62	Pmac	35	17	2	S	18	30	8	E	M	94
28	11	62	Pmac	35	13	0	S	18	25	0	E	M	96
28	11	62	Pmac	35	13	0	S	18	22	0	E	M	99
28	11	62	Pmac	35	13	0	S	18	25	0	E	M	100
28	11	62	Pmac	35	40	0	S	18	35	0	E	M	105
28	11	62	Pmac	35	4	0	S	18	8	0	E	M	106
28	11	62	Pmac	35	13	0	S	18	22	0	E	M	108
28	11	62	Pmac	35	26	0	S	18	50	4	E	M	110
28	11	62	Pmac	35	25	0	S	18	51	0	E	M	112
28	11	62	Pmac	35	28	0	S	18	44	0	E	M	112
28	11	62	Pmac	35	27	0	S	18	42	0	E	M	113
28	11	62	Pmac	35	24	0	S	18	36	0	E	M	116
28	11	62	Pmac	35	22	0	S	18	51	0	E	M	118
28	11	62	Pmac	35	31	0	S	17	40	0	E	M	118
28	11	62	Pmac	35	7	0	S	18	2	0	E	M	119
28	11	62	Pmac	35	26	0	S	18	41	0	E	M	120
28	11	62	Pmac	35	21	0	S	18	30	0	E	M	120
28	11	62	Pmac	35	13	6	S	17	41	0	E	M	121
28	11	62	Pmac	35	23	0	S	18	34	0	E	M	121
28	11	62	Pmac	35	34	0	S	18	19	0	E	M	122
28	11	62	Pmac	35	13	0	S	18	22	0	E	M	124
28	11	62	Pmac	35	37	5	S	18	27	5	E	M	125
28	11	62	Pmac	35	13	0	S	18	22	0	E	M	126
28	11	62	Pmac	35	25	0	S	18	47	0	E	M	126
28	11	62	Pmac	35	35	0	S	18	30	0	E	M	127
28	11	62	Pmac	35	22	0	S	18	32	0	E	M	128
28	11	62	Pmac	35	13	0	S	18	22	0	E	M	131
28	11	62	Pmac	35	42	0	S	18	22	0	E	M	134
28	11	62	Pmac	35	13	0	S	18	22	0	E	M	137
28	11	62	Pmac	35	53	0	S	18	32	0	E	M	138
28	11	62	Pmac	35	53	0	S	18	32	0	E	M	149
28	11	62	Pmac	35	17	5	S	18	29	0	E	F	72
28	11	62	Pmac	35	14	0	S	18	19	2	E	F	87
28	11	62	Pmac	35	21	0	S	18	27	0	E	F	88
28	11	62	Pmac	35	17	0	S	18	27	0	E	F	89
28	11	62	Pmac	35	15	0	S	18	30	0	E	F	90
28	11	62	Pmac	34	7	0	S	18	4	0	E	F	90
28	11	62	Pmac	35	15	0	S	18	19	5	E	F	92
28	11	62	Pmac	35	22	0	S	19	9	0	E	F	93
28	11	62	Pmac	35	13	0	S	18	22	0	E	F	97
28	11	62	Pmac	35	15	0	S	18	20	0	E	F	97
28	11	62	Pmac	35	16	0	S	18	23	0	E	F	98
28	11	62	Pmac	35	18	2	S	18	24	2	E	F	98
28	11	62	Pmac	33	58	0	S	18	5	0	E	F	99
28	11	62	Pmac	35	17	0	S	18	22	0	E	F	99
28	11	62	Pmac	35	17	0	S	18	31	0	E	F	100
28	11	62	Pmac	33	16	0	S	18	29	0	E	F	100
28	11	62	Pmac	35	18	0	S	18	30	0	E	F	100
28	11	62	Pmac	35	17	0	S	18	31	2	E	F	100
28	11	62	Pmac	35	16	0	S	18	26	0	E	F	102
28	11	62	Pmac	34	1	0	S	18	3	0	E	F	103
28	11	62	Pmac	35	14	0	S	18	18	2	E	F	103
28	11	62	Pmac	35	16	0	S	18	40	0	E	F	104
28	11	62	Pmac	35	13	0	S	18	22	0	E	F	104
28	11	62	Pmac	35	19	2	S	18	25	2	E	F	104
28	11	62	Pmac	35	16	0	S	19	20	5	E	F	105
28	11	62	Pmac	35	17	0	S	18	29	0	E	F	107
28	11	62	Pmac	35	24	0	S	18	50	0	E	F	107
28	11	62	Pmac	35	17	5	S	18	23	0	E	F	107
28	11	62	Pmac	35	17	2	S	18	30	0	E	F	108
28	11	62	Pmac	35	29	0	S	18	55	5	E	F	108
29	11	62	Pmac	36	22	0	S	19	8	0	E	M	83
29	11	62	Pmac	36	3	0	S	18	54	0	E	M	91
29	11	62	Pmac	35	33	0	S	19	1	0	E	M	93
29	11	62	Pmac	36	15	5	S	19	5	0	E	M	94
29	11	62	Pmac	36	3	0	S	18	52	0	E	M	99
29	11	62	Pmac	36	21	0	S	19	10	0	E	M	100
29	11	62	Pmac	36	21	5	S	19	8	3	E	M	102
29	11	62	Pmac	36	9	0	S	19	18	0	E	M	102
29	11	62	Pmac	36	25	0	S	19	10	0	E	M	103
29	11	62	Pmac	35	11	0	S	18	54	6	E	M	104
29	11	62	Pmac	36	30	0	S	19	15	0	E	M	106
29	11	62	Pmac	36	6	0	S	18	44	0	E	M	107
29	11	62	Pmac	35	28	3	S	19	7	8	E	M	108
29	11	62	Pmac	35	23	0	S	18	53	0	E	M	108
29	11	62	Pmac	36	3	0	S	18	52	0	E	M	109
29	11	62	Pmac	35	26	0	S	18	46	0	E	M	110
29	11	62	Pmac	36	6	8	S	18	50	0	E	M	110
29	11	62	Pmac	35	10	8	S	18	14	4	E	M	110
29	11	62	Pmac	36	5	1	S	19	4	0	E	M	110
29	11	62	Pmac	35	32	1	S	19	5	3	E	M	110
29	11	62	Pmac	36	8	0	S	18	35	0	E	M	110
29	11	62	Pmac	35	53	0	S	19	14	0	E	M	110
29	11	62	Pmac	36	13	0	S	19	20	0	E	M	110
29	11	62	Pmac	36	5	0	S	18	48	0	E	M	111
29	11	62	Pmac	35	35	0	S	18	41	0	E	M	111
29	11	62	Pmac	36	4	0	S	19	20	0	E	M	112
29	11	62	Pmac	35	20	0	S	18	50	0	E	M	112
29	11	62	Pmac	36	11	0	S	18	41	0	E	M	112
29	11	62	Pmac	35	40	0	S	16	17	0	E	M	112
29	11	62	Pmac	36	20	0	S	19	25	0	E	M	112
29	11	62	Pmac	36	6	0	S	18	34	0	E	M	113
29	11	62	Pmac	35	25	0	S	18	38	0	E	M	113
29	11	62	Pmac	35	26	0	S	18	46	0	E	M	114
29	11	62	Pmac	35	16	0	S	18	36	0	E	M	114
29	11	62	Pmac	35	4	8	S	18	4	7	E	M	114
29	11	62	Pmac	35	17	0	S	18	38	0	E	M	114
29	11	62	Pmac	35	23	9	S	18	55	6	E	M	115
29	11	62	Pmac	35	18	0	S	18	22	0	E	M	115
29	11	62	Pmac	35	11	1	S	18	54	1	E	M	116
29	11	62	Pmac	35	24	0	S	18	55	0	E	M	117
29	11	62	Pmac	36	5	0	S	18	48	0	E	M	117
29	11	62	Pmac	36	12	0	S	18	40	0	E	M	117
29	11	62	Pmac	35	53	0	S	19	14	0	E	M	117
29	11	62	Pmac	35	53	0	S	19	14	0	E	M	117
29	11	62	Pmac	35	53	0	S	19	14	0	E	M	117
29	11	62	Pmac	36	7	5	S	18	42	0	E	M	119
29	11	62	Pmac	35	22	0	S	18	50	0	E	M	119
29	11	62	Pmac	35	22	0	S	18	50	0	E	M	119
29	11	62	Pmac	35	26	5	S	18	46	0	E	M	120
29	11	62	Pmac	35	22	0	S	18	50	0	E	M	120
29	11	62	Pmac	36	19	0	S	18	37	0	E	M	120
29	11	62	Pmac	35	11	8	S	18	55	4	E	M	124
29	11	62	Pmac	35	16	0	S	18	26	0	E	M	125
29	11	62	Pmac	35	26	0	S	18	46	0	E	M	130
29	11	62	Pmac	35	53	5	S	19	0	0	E	M	131
29	11	62	Pmac	36	14	0	S	18	43	0	E	M	132
29	11	62	Pmac	35	48	0	S	18	56	0	E	M	135
29	11	62	Pmac	35	54	0	S	19	9	0	E	M	138
29	11	62	Pmac	35	50	0	S	19	7	0	E	M	139
29	11	62	Pmac	35	24	5	S	18	48	0	E	M	147
29	11	62	Pmac	35	47	0	S	18	53	0	E	F	64
29	11	62	Pmac	36	23	0	S	19	17	0	E	F	71
29	11	62	Pmac	36	4	0	S	19	20	0	E	F	79
29	11	62	Pmac	36	11	0	S	19	18	0	E	F	85
29	11	62	Pmac	36	3	0	S	18	52	0	E	F	89
29	11	62	Pmac	36	28	0	S	19	11	0	E	F	89
29	11	62	Pmac	35	51	0	S	18	51	0	E	F	91
29	11	62	Pmac	36	4	0	S	19	20	0	E	F	91
29	11	62	Pmac	35	47	0	S	18	53	0	E	F	91
29	11	62	Pmac	36	4	0	S	19	20	0	E	F	92
29	11	62	Pmac	35	18	0	S	18	42	0	E	F	93
29	11	62	Pmac	36	3	0	S	18	54	0	E	F	94
29	11	62	Pmac	36	4	0	S	19	20	0	E	F	96
29	11	62	Pmac	35	25	0	S	18	46	0	E	F	97
29	11	62	Pmac	35	53	0	S	19	0	0	E	F	99
29	11	62	Pmac	36	16	0	S	19	29	0	E	F	104
29	11	62	Pmac	36	3	0	S	18	52	0	E	F	105
29	11	62	Pmac	35	28	0	S	19	0	0	E	F	105
29	11	62	Pmac	36	9	0	S	19	17	5	E	F	106
29	11	62	Pmac	36	3	0	S	18	52	0	E	F	107
29	11	62	Pmac	36	4	0	S	19	20	0	E	F	107
29	11	62	Pmac	36	15	0	S	19	20	0	E	F	108
29	11	62	Pmac	36	4	0	S	19	20	0	E	F	110
29	11	62	Pmac	36	8	0	S	19	17	0	E	F	111
29	11	62	Pmac	36	3	0	S	18	32	0	E	F	113
29	11	62	Pmac	36	3	0	S	18	54	0	E	F	114
30	11	62	Pmac	36	43	2	S	19	42	0	E	M	101
30	11	62	Pmac	36	55	8	S	19	25	0	E	M	128
30	11	62	Pmac	36	29	0	S	19	16	0	E	M	132
30	11	62	Pmac	36	29	0	S	19	16	0	E	M	134
30	11	62	Pmac	36	59	0	S	19	31	0	E	M	136
30	11	62	Pmac	37	0	0	S	19	19	0	E	M	137
30	11	62	Pmac	36	29	0	S	19	16	0	E	M	137
30	11	62	Pmac	36	54	0	S	19	30	0	E	M	138
30	11	62	Pmac	36	57	0	S	19	13	5	E	M	138
30	11	62	Pmac	36	54	0	S	19	30	0	E	M	139
30	11	62	Pmac	36	50	0	S	19	30	0	E	M	143
30	11	62	Pmac	36	52	5	S	19	28	5	E	M	144
30	11	62	Pmac	37	12	7	S	20	30	2	E	M	145
30	11	62	Pmac	36	55	0	S	19	30	0	E	M	146
30	11	62	Pmac	36	59	0	S	19	20	0	E	M	147
30	11	62	Pmac	36	29	0	S	19	16	0	E	M	147
30	11	62	Pmac	36	48	0	S	19	36	4	E	F	97
30	11	62	Pmac	37	4	8	S	20	16	4	E	F	101
30	11	62	Pmac	37	16	2	S	20	13	8	E	F	106
30	11	62	Pmac	36	58	0	S	19	8	0	E	F	107
30	11	62	Pmac	37	18	6	S	20	18	3	E	F	108
30	11	62	Pmac	37	18	0	S	20	17	5	E	F	111
30	11	62	Pmac	36	59	0	S	19	12	0	E	F	115
30	11	62	Pmac	36	51	0	S	19	17	0	E	F	116
1	12	62	Pmac	37	46	0	S	20	6	0	E	M	74
2	12	62	Pmac	37	9	0	S	23	9	0	E	M	75
2	12	62	Pmac	37	22	0	S	23	29	0	E	M	93
2	12	62	Pmac	36	52	0	S	23	15	0	E	F	71
2	12	62	Pmac	37	13	7	S	23	1	0	E	F	73
2	12	62	Pmac	37	1	7	S	23	11	0	E	F	89
2	12	62	Pmac	37	30	0	S	22	56	0	E	F	91
2	12	62	Pmac	37	55	0	S	23	0	0	E	F	94
2	12	62	Pmac	37	0	0	S	23	9	0	E	F	94
2	12	62	Pmac	36	53	0	S	23	3	0	E	F	95
2	12	62	Pmac	36	48	4	S	23	18	7	E	F	96
2	12	62	Pmac	37	1	8	S	23	10	1	E	F	98
2	12	62	Pmac	37	1	8	S	23	10	0	E	F	98
2	12	62	Pmac	36	31	0	S	23	2	0	E	F	100
2	12	62	Pmac	36	29	0	S	23	5	0	E	F	100
2	12	62	Pmac	37	11	1	S	23	4	5	E	F	101
2	12	62	Pmac	37	1	7	S	23	11	0	E	F	102
2	12	62	Pmac	37	5	6	S	23	30	9	E	F	102
2	12	62	Pmac	36	58	0	S	22	58	0	E	F	102
2	12	62	Pmac	37	30	0	S	22	55	0	E	F	103
2	12	62	Pmac	36	52	0	S	23	15	0	E	F	104
2	12	62	Pmac	37	17	5	S	23	4	0	E	F	104
2	12	62	Pmac	37	1	0	S	23	10	1	E	F	105
2	12	62	Pmac	37	30	0	S	22	56	0	E	F	107
2	12	62	Pmac	36	30	0	S	23	12	0	E	F	107
2	12	62	Pmac	37	0	2	S	23	10	8	E	F	109
2	12	62	Pmac	36	53	0	S	23	18	4	E	F	110
2	12	62	Pmac	37	17	5	S	23	4	5	E	F	111
2	12	62	Pmac	37	0	0	S	23	9	0	E	F	113
2	12	62	Pmac	37	0	0	S	23	9	0	E	F	120
3	12	62	Pmac	37	10	4	S	23	32	8	E	M	91
3	12	62	Pmac	37	24	0	S	23	42	0	E	M	94
3	12	62	Pmac	37	10	0	S	23	32	0	E	M	106
3	12	62	Pmac	37	14	8	S	23	21	4	E	M	118
3	12	62	Pmac	37	0	0	S	23	4	4	E	M	119
3	12	62	Pmac	37	12	3	S	23	31	6	E	F	92
3	12	62	Pmac	37	22	0	S	23	40	0	E	F	100
3	12	62	Pmac	37	31	0	S	23	45	0	E	F	101
3	12	62	Pmac	37	23	3	S	23	56	3	E	F	102
3	12	62	Pmac	37	31	0	S	23	45	0	E	F	103
3	12	62	Pmac	38	5	0	S	26	8	0	E	F	103
3	12	62	Pmac	37	22	0	S	23	41	0	E	F	105
3	12	62	Pmac	37	23	3	S	23	56	3	E	F	106
3	12	62	Pmac	37	10	9	S	23	30	4	E	F	108
3	12	62	Pmac	38	3	0	S	26	1	0	E	F	109
3	12	62	Pmac	37	33	0	S	26	43	0	E	F	110
3	12	62	Pmac	38	4	0	S	26	0	0	E	F	110
3	12	62	Pmac	37	58	0	S	26	7	0	E	F	112
3	12	62	Pmac	37	31	0	S	25	44	0	E	F	113
3	12	62	Pmac	37	23	0	S	23	56	3	E	F	113
3	12	62	Pmac	37	59	0	S	26	13	0	E	F	113
4	12	62	Pmac	38	49	0	S	26	33	0	E	M	108
4	12	62	Pmac	38	49	0	S	26	33	0	E	M	109
4	12	62	Pmac	38	52	0	S	26	35	0	E	M	110
4	12	62	Pmac	38	34	0	S	26	10	0	E	M	112
4	12	62	Pmac	39	15	0	S	26	44	0	E	M	117
4	12	62	Pmac	39	24	0	S	27	6	0	E	M	123
4	12	62	Pmac	39	14	0	S	26	34	1	E	M	125
4	12	62	Pmac	39	24	0	S	27	6	0	E	M	125
4	12	62	Pmac	39	17	0	S	26	49	5	E	M	129
5	12	62	Pmac	41	42	3	S	31	0	3	E	M	94
5	12	62	Pmac	42	9	8	S	31	24	0	E	M	96
5	12	62	Pmac	41	48	7	S	31	11	9	E	M	99
5	12	62	Pmac	42	2	0	S	31	30	0	E	M	116
5	12	62	Pmac	42	5	4	S	31	14	3	E	F	94
5	12	62	Pmac	42	5	0	S	31	25	8	E	F	95
5	12	62	Pmac	41	40	0	S	31	12	5	E	F	98
5	12	62	Pmac	41	45	0	S	31	2	6	E	F	100
5	12	62	Pmac	42	5	0	S	31	25	0	E	F	106
5	12	62	Pmac	42	5	0	S	31	25	8	E	F	109
6	12	62	Pmac	42	22	0	S	31	55	0	E	M	97
6	12	62	Pmac	42	18	0	S	32	7	0	E	M	99
6	12	62	Pmac	42	17	0	S	32	5	0	E	M	101
6	12	62	Pmac	42	8	0	S	31	39	0	E	M	102
6	12	62	Pmac	42	30	0	S	32	2	0	E	M	102
[truncated: 21,939 more rows]
